# Supplementary material for: cis-Bis(benzyl­diphenyl­phosphane-κP)dichloridoplatinum(II) dichloro­methane sesquisolvate
Source: Acta Crystallogr Sect E Struct Rep Online. 2011 Nov 23;67(Pt 12):m1800. doi: 10.1107/S1600536811049269 (PMC3238707; doi:10.1107/S1600536811049269)
Supplement: Supplementary file 1 [file e-67-m1800-sup1.cif]

##############################################################################
#                                                                            #
# This CIF contains the data in a paper accepted for publication in          #
# Acta Crystallographica Section E. It conforms to the requirements of       #
# Notes for Authors for Acta Crystallographica Section E, and has been       #
# peer reviewed under the auspices of the IUCr Commission on Journals.       #
#                                                                            #
# Full details of the Crystallographic Information File format               #
# are given in the paper "The Crystallographic Information File (CIF):       #
# a New Standard Archive File for Crystallography" by S. R. Hall, F. H.      #
# Allen and I. D. Brown [Acta Cryst. (1991), A47, 655-685].                  #
#                                                                            #
# The current version of the core CIF dictionary is obtainable from          #
# ftp://ftp.iucr.org/pub/cif_core.dic.                                       #
#                                                                            #
# Software is freely available for graphical display of the structure(s)     #
# in this CIF. For information consult the CIF software page                 #
# http://www.iucr.org/resources/cif/software.                                #
#                                                                            #
# This file may be used for bona fide research purposes within the           #
# scientific community so long as proper attribution is given to the journal # 
# article from which it was obtained.                                        #
#                                                                            #
##############################################################################
data_global
_audit_creation_method     'WinGX routine CIF_UPDATE'
_audit_conform_dict_name     cif_core.dic
_audit_conform_dict_version     2.4
_journal_data_validation_number     ?
_journal_date_recd_electronic     2011-10-29
_journal_date_accepted     2011-11-18
_journal_name_full     'Acta Crystallographica, Section E'
_journal_year     2011
_journal_volume     67
_journal_issue     12
_journal_page_first     m1800
_journal_page_last     m1800
_journal_paper_category     QM
_journal_coeditor_code     KP2365
loop_
    _publ_contact_author_name
    _publ_contact_author_address
    _publ_contact_author_email
    _publ_contact_author_fax
    _publ_contact_author_phone
    'Meijboom, Reinout'
;
Research Center for Synthesis and Catalysis
Department of Chemistry
University of Johannesburg (APK Campus)
PO Box 524
Auckland Park
Johannesburg 2006
South Africa
;
;
rmeijboom@uj.ac.za
;
;
'+27-11-559 2819'
;
;
'+27-11 559 2367'
;
_publ_section_title
;
<i>cis</i>-Bis(benzyldiphenylphosphane-\k<i>P</i>)dichloridoplatinum(II)
dichloromethane sesquisolvate
;
loop_
    _publ_author_name
    _publ_author_footnote
    _publ_author_address
    'Davis, Wade L.' .
;
Research Center for Synthesis and Catalysis
Department of Chemistry
University of Johannesburg (APK Campus)
PO Box 524
Auckland Park
Johannesburg
2006
South Africa
;
    'Meijboom, Reinout' .
;
Research Center for Synthesis and Catalysis
Department of Chemistry
University of Johannesburg (APK Campus)
PO Box 524
Auckland Park
Johannesburg
2006
South Africa
;
data_I
_audit_creation_method     'WinGX routine CIF_UPDATE'
_chemical_name_systematic
;
<i>cis</i>-Bis(benzyldiphenylphosphane-\k<i>P</i>)dichloridoplatinum(II)
dichloromethane sesquisolvate
;
_chemical_formula_moiety     '2(C38 H34 Cl2 P2 Pt), 3(C H2 Cl2)'
_chemical_formula_sum     'C79 H74 Cl10 P4 Pt2'
_chemical_formula_iupac     '[Pt Cl2 (C19 H17 P)2]2, 3C H2 Cl2'
_chemical_formula_weight     1891.92
_symmetry_cell_setting     triclinic
_symmetry_space_group_name_H-M     'P -1'
_symmetry_space_group_name_Hall     '-P 1'
loop_
    _symmetry_equiv_pos_as_xyz
    'x, y, z'
    '-x, -y, -z'
_cell_length_a     11.4087(9)
_cell_length_b     18.6187(14)
_cell_length_c     19.3802(15)
_cell_angle_alpha     108.079(2)
_cell_angle_beta     100.438(2)
_cell_angle_gamma     99.438(2)
_cell_volume     3740.4(5)
_cell_formula_units_Z     2
_cell_measurement_reflns_used     9569
_cell_measurement_theta_min     2.29
_cell_measurement_theta_max     28.42
_cell_measurement_temperature     100(2)
_exptl_crystal_description     cuboid
_exptl_crystal_colour     colourless
_exptl_crystal_size_max     0.27
_exptl_crystal_size_mid     0.22
_exptl_crystal_size_min     0.16
_exptl_crystal_density_diffrn     1.68
_exptl_crystal_density_method     'not measured'
_exptl_crystal_F_000     1867.5
_exptl_absorpt_coefficient_mu     4.223
_exptl_absorpt_correction_type     multi-scan
_exptl_absorpt_process_details
;
(SADABS; Bruker, 2008)
;
_exptl_absorpt_correction_T_min     0.3952
_exptl_absorpt_correction_T_max     0.5514
_exptl_special_details
;
The intensity data was collected on a Bruker Apex DUO 4 K CCD diffractometer
using an exposure time of 20 s/frame. A total of 3086 frames were collected
with a frame width of 0.5\% covering up to \q = 28.42\% with 99.3%
completeness accomplished.
;
_diffrn_ambient_temperature     100(2)
_diffrn_radiation_type     MoK\a
_diffrn_radiation_wavelength     0.71073
_diffrn_radiation_source     'sealed tube'
_diffrn_radiation_monochromator     graphite
_diffrn_measurement_device_type     'Bruker APEX DUO 4K CCD'
_diffrn_measurement_method     '\f and \w scans'
_diffrn_detector_area_resol_mean     8.4
_diffrn_reflns_number     101998
_diffrn_reflns_av_R_equivalents     0.029
_diffrn_reflns_theta_min     1.14
_diffrn_reflns_theta_max     28.43
_diffrn_reflns_theta_full     28.43
_diffrn_measured_fraction_theta_max     0.993
_diffrn_measured_fraction_theta_full     0.993
_diffrn_reflns_limit_h_min     -15
_diffrn_reflns_limit_h_max     15
_diffrn_reflns_limit_k_min     -24
_diffrn_reflns_limit_k_max     24
_diffrn_reflns_limit_l_min     -25
_diffrn_reflns_limit_l_max     25
_diffrn_standards_number     0
_diffrn_standards_interval_count     0
_diffrn_standards_interval_time     0
_diffrn_standards_decay_%     0
_refine_special_details
;
Refinement of <i>F</i>^2^ against ALL reflections. The weighted <i>R</i>-factor
<i>wR</i> and goodness of fit <i>S</i> are based on <i>F</i>^2^, conventional
<i>R</i>-factors <i>R</i> are based on <i>F</i>, with <i>F</i> set to zero for
negative <i>F</i>^2^. The threshold expression of <i>F</i>^2^ >
\s(<i>F</i>^2^) is used only for calculating <i>R</i>-factors(gt) <i>etc</i>.
and is not relevant to the choice of reflections for refinement.
<i>R</i>-factors based on <i>F</i>^2^ are statistically about twice as large
as those based on <i>F</i>, and <i>R</i>- factors based on ALL data will be
even larger.
Highly disordered solvate molecules were observed, resulting in residual
electron density around the Cl atoms. Different disordered models, however,
resulted in unstable refinement cycles.
;
_reflns_number_total     18701
_reflns_number_gt     17589
_reflns_threshold_expression     I>2\s(I)
_refine_ls_structure_factor_coef     Fsqd
_refine_ls_matrix_type     full
_refine_ls_R_factor_all     0.0216
_refine_ls_R_factor_gt     0.0196
_refine_ls_wR_factor_gt     0.0471
_refine_ls_wR_factor_ref     0.0486
_refine_ls_goodness_of_fit_ref     0.953
_refine_ls_restrained_S_all     0.957
_refine_ls_number_reflns     18701
_refine_ls_number_parameters     866
_refine_ls_number_restraints     1
_refine_ls_hydrogen_treatment     constr
_refine_ls_weighting_scheme     calc
_refine_ls_weighting_details
         'calc w=1/[\s^2^(Fo^2^)+(0.0192P)^2^+8.2100P] where P=(Fo^2^+2Fc^2^)/3'
_atom_sites_solution_hydrogens     geom
_atom_sites_solution_primary     direct
_atom_sites_solution_secondary     difmap
_refine_ls_shift/su_max     0.011
_refine_ls_shift/su_mean     0.000
_refine_diff_density_max     1.595
_refine_diff_density_min     -1.552
_refine_ls_extinction_method     none
loop_
    _atom_type_symbol
    _atom_type_description
    _atom_type_scat_dispersion_real
    _atom_type_scat_dispersion_imag
    _atom_type_scat_source
    C C 0.0033 0.0016 'International Tables Vol C Tables 4.2.6.8 and 6.1.1.4'
    H H 0 0 'International Tables Vol C Tables 4.2.6.8 and 6.1.1.4'
    O O 0.0106 0.006 'International Tables Vol C Tables 4.2.6.8 and 6.1.1.4'
    P P 0.1023 0.0942 'International Tables Vol C Tables 4.2.6.8 and 6.1.1.4'
    Cl Cl 0.1484 0.1585 'International Tables Vol C Tables 4.2.6.8 and 6.1.1.4'
    Pt Pt -1.7033 8.3905 'International Tables Vol C Tables 4.2.6.8 and 6.1.1.4'
_computing_data_collection     'APEX2 (Bruker 2010)'
_computing_cell_refinement     'SAINT (Bruker 2008)'
_computing_data_reduction     'SAINT (Bruker 2008)'
_computing_structure_solution     'SIR97 (Altomare, <i>et al.</i>, 1999)'
_computing_structure_refinement     'SHELXL97 (Sheldrick, 2008)'
_computing_molecular_graphics     'DIAMOND (Brandenburg & Putz, 2005)'
_computing_publication_material
                            'publCIF (Westrip, 2010) and WinGX (Farrugia, 1999)'
loop_
    _atom_site_type_symbol
    _atom_site_label
    _atom_site_fract_x
    _atom_site_fract_y
    _atom_site_fract_z
    _atom_site_U_iso_or_equiv
    _atom_site_adp_type
    _atom_site_calc_flag
    _atom_site_refinement_flags
    _atom_site_occupancy
    _atom_site_symmetry_multiplicity
    _atom_site_disorder_assembly
    _atom_site_disorder_group
    Cl Cl5 0.09600(7) 0.53139(4) 0.11524(5) 0.04068(16) Uani d . 1 1 . .
    Cl Cl6 0.16152(6) 0.44051(5) 0.20840(4) 0.03724(15) Uani d . 1 1 . .
    C C1 0.0417(2) 0.47117(15) 0.16229(16) 0.0291(5) Uani d . 1 1 . .
    H H1A -0.0202 0.4250 0.1258 0.035 Uiso calc R 1 1 . .
    H H1B 0.0012 0.4997 0.1995 0.035 Uiso calc R 1 1 . .
    Pt Pt2 0.426409(6) 0.842345(4) 1.116009(4) 0.01044(2) Uani d . 1 1 . .
    Cl Cl3 0.52446(5) 0.90607(3) 1.24390(3) 0.02036(10) Uani d . 1 1 . .
    Cl Cl4 0.31192(5) 0.93912(3) 1.13021(3) 0.01753(9) Uani d . 1 1 . .
    P P3 0.30995(5) 0.78101(3) 0.99824(3) 0.01162(9) Uani d . 1 1 . .
    P P4 0.56353(5) 0.76804(3) 1.11485(3) 0.01164(9) Uani d . 1 1 . .
    C C311 0.07713(19) 0.74922(12) 1.03150(12) 0.0163(4) Uani d . 1 1 . .
    C C312 0.1177(2) 0.76454(12) 1.10846(12) 0.0172(4) Uani d . 1 1 . .
    H H31 0.1929 0.8011 1.1360 0.021 Uiso calc R 1 1 . .
    C C313 0.0491(2) 0.72681(13) 1.14505(13) 0.0205(4) Uani d . 1 1 . .
    H H31A 0.0782 0.7371 1.1971 0.025 Uiso calc R 1 1 . .
    C C314 -0.0615(2) 0.67420(13) 1.10544(15) 0.0243(5) Uani d . 1 1 . .
    H H31B -0.1083 0.6484 1.1303 0.029 Uiso calc R 1 1 . .
    C C315 -0.1037(2) 0.65925(13) 1.02965(16) 0.0262(5) Uani d . 1 1 . .
    H H31C -0.1799 0.6235 1.0027 0.031 Uiso calc R 1 1 . .
    C C316 -0.0347(2) 0.69640(13) 0.99276(14) 0.0210(4) Uani d . 1 1 . .
    H H31D -0.0641 0.6856 0.9406 0.025 Uiso calc R 1 1 . .
    C C317 0.14923(19) 0.78890(13) 0.98994(12) 0.0170(4) Uani d . 1 1 . .
    H H31F 0.1488 0.8447 1.0081 0.020 Uiso calc R 1 1 . .
    H H31E 0.1059 0.7670 0.9362 0.020 Uiso calc R 1 1 . .
    C C321 0.29161(18) 0.67630(11) 0.95580(11) 0.0135(4) Uani d . 1 1 . .
    C C322 0.31064(19) 0.64179(12) 0.88477(12) 0.0160(4) Uani d . 1 1 . .
    H H32 0.3380 0.6734 0.8580 0.019 Uiso calc R 1 1 . .
    C C323 0.2896(2) 0.56132(13) 0.85327(13) 0.0191(4) Uani d . 1 1 . .
    H H32A 0.3011 0.5381 0.8046 0.023 Uiso calc R 1 1 . .
    C C324 0.2520(2) 0.51488(13) 0.89280(13) 0.0208(4) Uani d . 1 1 . .
    H H32B 0.2388 0.4600 0.8714 0.025 Uiso calc R 1 1 . .
    C C325 0.2336(2) 0.54840(13) 0.96345(13) 0.0197(4) Uani d . 1 1 . .
    H H32C 0.2080 0.5165 0.9904 0.024 Uiso calc R 1 1 . .
    C C326 0.25271(19) 0.62869(12) 0.99487(12) 0.0159(4) Uani d . 1 1 . .
    H H32D 0.2393 0.6514 1.0431 0.019 Uiso calc R 1 1 . .
    C C331 0.3570(2) 0.82443(12) 0.93283(11) 0.0146(4) Uani d . 1 1 . .
    C C332 0.2896(2) 0.80125(13) 0.85824(12) 0.0197(4) Uani d . 1 1 . .
    H H33 0.2155 0.7620 0.8406 0.024 Uiso calc R 1 1 . .
    C C333 0.3310(2) 0.83555(14) 0.81013(13) 0.0242(5) Uani d . 1 1 . .
    H H33A 0.2861 0.8187 0.7593 0.029 Uiso calc R 1 1 . .
    C C334 0.4375(2) 0.89418(14) 0.83576(14) 0.0243(5) Uani d . 1 1 . .
    H H33B 0.4651 0.9176 0.8026 0.029 Uiso calc R 1 1 . .
    C C335 0.5037(2) 0.91855(13) 0.90961(13) 0.0214(4) Uani d . 1 1 . .
    H H33C 0.5762 0.9591 0.9273 0.026 Uiso calc R 1 1 . .
    C C336 0.4639(2) 0.88362(12) 0.95798(12) 0.0169(4) Uani d . 1 1 . .
    H H33D 0.5099 0.9002 1.0085 0.020 Uiso calc R 1 1 . .
    C C411 0.77288(19) 0.88269(12) 1.12318(12) 0.0157(4) Uani d . 1 1 . .
    C C412 0.72357(19) 0.94544(12) 1.11816(12) 0.0167(4) Uani d . 1 1 . .
    H H41 0.6552 0.9547 1.1383 0.020 Uiso calc R 1 1 . .
    C C413 0.7734(2) 0.99428(13) 1.08405(14) 0.0231(5) Uani d . 1 1 . .
    H H41A 0.7383 1.0362 1.0802 0.028 Uiso calc R 1 1 . .
    C C414 0.8743(3) 0.98196(16) 1.05555(19) 0.0355(6) Uani d . 1 1 . .
    H H41B 0.9082 1.0150 1.0318 0.043 Uiso calc R 1 1 . .
    C C415 0.9255(3) 0.92084(17) 1.0620(2) 0.0404(8) Uani d . 1 1 . .
    H H41C 0.9958 0.9128 1.0436 0.048 Uiso calc R 1 1 . .
    C C416 0.8746(2) 0.87141(14) 1.09529(16) 0.0275(5) Uani d . 1 1 . .
    H H41D 0.9098 0.8295 1.0989 0.033 Uiso calc R 1 1 . .
    C C417 0.72126(18) 0.82813(12) 1.15978(12) 0.0149(4) Uani d . 1 1 . .
    H H41F 0.7238 0.8595 1.2119 0.018 Uiso calc R 1 1 . .
    H H41E 0.7765 0.7927 1.1624 0.018 Uiso calc R 1 1 . .
    C C421 0.54231(19) 0.70687(12) 1.17084(11) 0.0143(4) Uani d . 1 1 . .
    C C422 0.6373(2) 0.67576(12) 1.19754(12) 0.0174(4) Uani d . 1 1 . .
    H H42 0.7153 0.6879 1.1876 0.021 Uiso calc R 1 1 . .
    C C423 0.6181(2) 0.62729(13) 1.23853(12) 0.0196(4) Uani d . 1 1 . .
    H H42A 0.6833 0.6071 1.2572 0.024 Uiso calc R 1 1 . .
    C C424 0.5041(2) 0.60853(13) 1.25217(13) 0.0216(4) Uani d . 1 1 . .
    H H42B 0.4909 0.5751 1.2798 0.026 Uiso calc R 1 1 . .
    C C425 0.4087(2) 0.63845(13) 1.22554(13) 0.0204(4) Uani d . 1 1 . .
    H H42C 0.3303 0.6249 1.2344 0.024 Uiso calc R 1 1 . .
    C C426 0.4283(2) 0.68829(13) 1.18575(12) 0.0171(4) Uani d . 1 1 . .
    H H42D 0.3636 0.7097 1.1687 0.021 Uiso calc R 1 1 . .
    C C431 0.57838(18) 0.70326(12) 1.02637(11) 0.0137(4) Uani d . 1 1 . .
    C C432 0.55661(19) 0.62287(12) 1.00940(12) 0.0169(4) Uani d . 1 1 . .
    H H43 0.5323 0.6009 1.0442 0.020 Uiso calc R 1 1 . .
    C C433 0.5703(2) 0.57502(13) 0.94190(13) 0.0206(4) Uani d . 1 1 . .
    H H43A 0.5544 0.5204 0.9305 0.025 Uiso calc R 1 1 . .
    C C434 0.6071(2) 0.60651(14) 0.89103(13) 0.0237(5) Uani d . 1 1 . .
    H H43B 0.6167 0.5735 0.8450 0.028 Uiso calc R 1 1 . .
    C C435 0.6299(2) 0.68622(14) 0.90744(13) 0.0231(5) Uani d . 1 1 . .
    H H43C 0.6557 0.7078 0.8727 0.028 Uiso calc R 1 1 . .
    C C436 0.6151(2) 0.73483(13) 0.97460(12) 0.0182(4) Uani d . 1 1 . .
    H H43D 0.6299 0.7894 0.9853 0.022 Uiso calc R 1 1 . .
    Cl Cl8A 0.0990(5) 1.1023(2) 0.24154(15) 0.0967(9) Uani d P 0.413(2) 1 A 1
    Cl Cl7 0.11313(11) 1.18247(7) 0.14127(7) 0.0696(3) Uani d . 1 1 A .
    Cl Cl8B 0.2143(3) 1.12252(14) 0.25605(10) 0.0967(9) Uani d P 0.587(2) 1 A 2
    C C2 0.1885(5) 1.1177(3) 0.1689(3) 0.0803(16) Uani d . 1 1 . .
    H H2AB 0.2769 1.1412 0.1923 0.096 Uiso calc PR 0.413(2) 1 A 1
    H H2AA 0.1782 1.0688 0.1268 0.096 Uiso calc PR 0.413(2) 1 A 1
    H H2BC 0.1405 1.0645 0.1376 0.096 Uiso calc PR 0.587(2) 1 A 2
    H H2BD 0.2688 1.1240 0.1560 0.096 Uiso calc PR 0.587(2) 1 A 2
    Pt Pt1 -0.034074(7) 0.681952(4) 0.411236(4) 0.01360(2) Uani d . 1 1 . .
    Cl Cl1 -0.05791(5) 0.62306(3) 0.28114(3) 0.02298(11) Uani d . 1 1 . .
    Cl Cl2 -0.21334(5) 0.58974(3) 0.39871(3) 0.02022(10) Uani d . 1 1 . .
    P P1 0.15125(5) 0.75067(3) 0.41467(3) 0.01512(10) Uani d . 1 1 . .
    P P2 -0.04173(5) 0.74042(3) 0.52993(3) 0.01434(10) Uani d . 1 1 . .
    C C111 0.2781(2) 0.62945(13) 0.39782(14) 0.0221(5) Uani d . 1 1 . .
    C C112 0.1958(2) 0.56482(13) 0.39696(14) 0.0233(5) Uani d . 1 1 . .
    H H11 0.1121 0.5538 0.3712 0.028 Uiso calc R 1 1 . .
    C C113 0.2349(2) 0.51629(15) 0.43345(16) 0.0300(5) Uani d . 1 1 . .
    H H11A 0.1780 0.4725 0.4328 0.036 Uiso calc R 1 1 . .
    C C114 0.3570(3) 0.53179(17) 0.4708(2) 0.0416(7) Uani d . 1 1 . .
    H H11B 0.3837 0.4993 0.4967 0.050 Uiso calc R 1 1 . .
    C C115 0.4403(3) 0.59498(18) 0.4704(2) 0.0448(8) Uani d . 1 1 . .
    H H11C 0.5243 0.6049 0.4951 0.054 Uiso calc R 1 1 . .
    C C116 0.4014(2) 0.64370(15) 0.43417(17) 0.0312(6) Uani d . 1 1 . .
    H H11D 0.4588 0.6868 0.4341 0.037 Uiso calc R 1 1 . .
    C C117 0.2362(2) 0.68539(13) 0.36231(13) 0.0200(4) Uani d . 1 1 . .
    H H11E 0.1832 0.6550 0.3116 0.024 Uiso calc R 1 1 . .
    H H11F 0.3091 0.7177 0.3564 0.024 Uiso calc R 1 1 . .
    C C121 0.26497(19) 0.80155(13) 0.50346(12) 0.0169(4) Uani d . 1 1 . .
    C C122 0.2966(2) 0.75976(14) 0.55022(13) 0.0220(4) Uani d . 1 1 . .
    H H12 0.2523 0.7077 0.5379 0.026 Uiso calc R 1 1 . .
    C C123 0.3921(2) 0.79383(16) 0.61437(14) 0.0271(5) Uani d . 1 1 . .
    H H12A 0.4132 0.7649 0.6455 0.032 Uiso calc R 1 1 . .
    C C124 0.4567(2) 0.86991(17) 0.63316(14) 0.0283(5) Uani d . 1 1 . .
    H H12B 0.5226 0.8930 0.6768 0.034 Uiso calc R 1 1 . .
    C C125 0.4248(2) 0.91219(15) 0.58819(14) 0.0248(5) Uani d . 1 1 . .
    H H12C 0.4684 0.9646 0.6015 0.030 Uiso calc R 1 1 . .
    C C126 0.3296(2) 0.87859(13) 0.52366(13) 0.0197(4) Uani d . 1 1 . .
    H H12D 0.3085 0.9081 0.4932 0.024 Uiso calc R 1 1 . .
    C C131 0.1427(2) 0.81863(12) 0.36458(12) 0.0167(4) Uani d . 1 1 . .
    C C132 0.0304(2) 0.83561(13) 0.34178(12) 0.0182(4) Uani d . 1 1 . .
    H H13 -0.0403 0.8132 0.3540 0.022 Uiso calc R 1 1 . .
    C C133 0.0220(2) 0.88532(13) 0.30106(13) 0.0215(4) Uani d . 1 1 . .
    H H13A -0.0543 0.8972 0.2861 0.026 Uiso calc R 1 1 . .
    C C134 0.1248(2) 0.91756(14) 0.28222(13) 0.0238(5) Uani d . 1 1 . .
    H H13B 0.1185 0.9512 0.2542 0.029 Uiso calc R 1 1 . .
    C C135 0.2368(2) 0.90074(14) 0.30427(13) 0.0224(5) Uani d . 1 1 . .
    H H13C 0.3071 0.9228 0.2914 0.027 Uiso calc R 1 1 . .
    C C136 0.2457(2) 0.85163(13) 0.34508(12) 0.0195(4) Uani d . 1 1 . .
    H H13D 0.3224 0.8402 0.3600 0.023 Uiso calc R 1 1 . .
    C C211 -0.25526(19) 0.79796(13) 0.50304(13) 0.0176(4) Uani d . 1 1 . .
    C C212 -0.2580(2) 0.87310(14) 0.54565(13) 0.0229(5) Uani d . 1 1 . .
    H H21 -0.2222 0.8928 0.5981 0.027 Uiso calc R 1 1 . .
    C C213 -0.3129(2) 0.91931(15) 0.51203(15) 0.0272(5) Uani d . 1 1 . .
    H H21A -0.3142 0.9704 0.5415 0.033 Uiso calc R 1 1 . .
    C C214 -0.3656(2) 0.89102(15) 0.43559(15) 0.0257(5) Uani d . 1 1 . .
    H H21B -0.4039 0.9224 0.4128 0.031 Uiso calc R 1 1 . .
    C C215 -0.3624(2) 0.81671(14) 0.39252(14) 0.0248(5) Uani d . 1 1 . .
    H H21C -0.3977 0.7974 0.3401 0.030 Uiso calc R 1 1 . .
    C C216 -0.3076(2) 0.77037(13) 0.42605(13) 0.0209(4) Uani d . 1 1 . .
    H H21D -0.3057 0.7195 0.3963 0.025 Uiso calc R 1 1 . .
    C C217 -0.1977(2) 0.74752(13) 0.54004(12) 0.0176(4) Uani d . 1 1 . .
    H H21E -0.2516 0.6945 0.5189 0.021 Uiso calc R 1 1 . .
    H H21F -0.1947 0.7680 0.5941 0.021 Uiso calc R 1 1 . .
    C C221 0.0035(2) 0.68681(13) 0.59019(13) 0.0188(4) Uani d . 1 1 . .
    C C222 0.0541(2) 0.62382(14) 0.56271(14) 0.0224(5) Uani d . 1 1 . .
    H H22 0.0640 0.6096 0.5130 0.027 Uiso calc R 1 1 . .
    C C223 0.0904(2) 0.58132(15) 0.60731(16) 0.0286(5) Uani d . 1 1 . .
    H H22A 0.1260 0.5389 0.5883 0.034 Uiso calc R 1 1 . .
    C C224 0.0741(2) 0.60135(16) 0.67949(16) 0.0311(6) Uani d . 1 1 . .
    H H22B 0.0992 0.5728 0.7101 0.037 Uiso calc R 1 1 . .
    C C225 0.0216(2) 0.66279(16) 0.70709(14) 0.0292(5) Uani d . 1 1 . .
    H H22C 0.0097 0.6757 0.7564 0.035 Uiso calc R 1 1 . .
    C C226 -0.0141(2) 0.70577(14) 0.66287(13) 0.0236(5) Uani d . 1 1 . .
    H H22D -0.0502 0.7479 0.6820 0.028 Uiso calc R 1 1 . .
    C C231 0.04475(19) 0.84080(12) 0.57503(12) 0.0152(4) Uani d . 1 1 . .
    C C232 0.03151(19) 0.89170(12) 0.53567(12) 0.0171(4) Uani d . 1 1 . .
    H H23 -0.0233 0.8737 0.4874 0.020 Uiso calc R 1 1 . .
    C C233 0.0981(2) 0.96848(13) 0.56689(13) 0.0196(4) Uani d . 1 1 . .
    H H23A 0.0890 1.0028 0.5400 0.023 Uiso calc R 1 1 . .
    C C234 0.1780(2) 0.99501(13) 0.63740(13) 0.0211(4) Uani d . 1 1 . .
    H H23B 0.2243 1.0474 0.6584 0.025 Uiso calc R 1 1 . .
    C C235 0.1902(2) 0.94532(14) 0.67714(13) 0.0222(5) Uani d . 1 1 . .
    H H23C 0.2441 0.9639 0.7257 0.027 Uiso calc R 1 1 . .
    C C236 0.1241(2) 0.86841(14) 0.64629(12) 0.0205(4) Uani d . 1 1 . .
    H H23D 0.1330 0.8345 0.6738 0.025 Uiso calc R 1 1 . .
    Cl Cl 0.65614(15) 0.66456(15) 0.68851(11) 0.1016(7) Uani d P 0.754(3) 1 B 2
    Cl Cl9B 0.4093(3) 0.6313(3) 0.7090(2) 0.0673(8) Uani d PD 0.561(5) 1 B 1
    Cl Cl9A 0.4227(4) 0.6689(3) 0.7294(3) 0.0673(8) Uani d P 0.439(5) 1 B 2
    Cl Cl0A 0.5980(5) 0.5947(5) 0.6825(4) 0.1016(7) Uani d PD 0.246(3) 1 B 1
    C C3 0.4945(8) 0.5929(4) 0.6778(4) 0.147(4) Uani d D 1 1 . .
    H H 0.4492 0.5477 0.6367 0.177 Uiso calc PR 0.246(3) 1 B 1
    H H3A 0.4484 0.5661 0.6248 0.177 Uiso calc PR 0.754(3) 1 B 2
    H H3B 0.5051 0.5543 0.7024 0.177 Uiso calc PR 0.754(3) 1 B 2
loop_
    _atom_site_aniso_label
    _atom_site_aniso_U_11
    _atom_site_aniso_U_22
    _atom_site_aniso_U_33
    _atom_site_aniso_U_12
    _atom_site_aniso_U_13
    _atom_site_aniso_U_23
    Cl5 0.0373(4) 0.0380(4) 0.0509(4) 0.0072(3) 0.0125(3) 0.0210(3)
    Cl6 0.0305(3) 0.0579(4) 0.0267(3) 0.0136(3) 0.0095(3) 0.0164(3)
    C1 0.0224(12) 0.0274(12) 0.0371(14) 0.0071(10) 0.0129(11) 0.0069(11)
    Pt2 0.01004(4) 0.01054(3) 0.01013(4) 0.00232(3) 0.00229(3) 0.00296(3)
    Cl3 0.0159(2) 0.0254(3) 0.0127(2) 0.00461(19) 0.00083(18) -0.00128(19)
    Cl4 0.0198(2) 0.0135(2) 0.0222(2) 0.00696(18) 0.00808(19) 0.00722(18)
    P3 0.0119(2) 0.0121(2) 0.0111(2) 0.00317(18) 0.00223(18) 0.00439(18)
    P4 0.0107(2) 0.0131(2) 0.0112(2) 0.00354(18) 0.00258(18) 0.00418(18)
    C311 0.0134(9) 0.0158(9) 0.0191(10) 0.0060(7) 0.0047(8) 0.0037(8)
    C312 0.0145(9) 0.0166(9) 0.0180(10) 0.0019(8) 0.0044(8) 0.0032(8)
    C313 0.0227(11) 0.0180(10) 0.0231(11) 0.0057(8) 0.0100(9) 0.0073(9)
    C314 0.0207(11) 0.0171(10) 0.0394(14) 0.0043(8) 0.0145(10) 0.0120(10)
    C315 0.0140(10) 0.0163(10) 0.0429(15) 0.0001(8) 0.0022(10) 0.0077(10)
    C316 0.0162(10) 0.0181(10) 0.0234(11) 0.0049(8) 0.0003(9) 0.0022(8)
    C317 0.0141(9) 0.0221(10) 0.0151(10) 0.0067(8) 0.0019(8) 0.0068(8)
    C321 0.0108(9) 0.0127(9) 0.0147(9) 0.0011(7) 0.0010(7) 0.0040(7)
    C322 0.0159(9) 0.0161(9) 0.0147(9) 0.0027(7) 0.0026(8) 0.0047(8)
    C323 0.0195(10) 0.0172(10) 0.0174(10) 0.0035(8) 0.0038(8) 0.0025(8)
    C324 0.0190(10) 0.0128(9) 0.0262(12) 0.0009(8) 0.0039(9) 0.0032(8)
    C325 0.0175(10) 0.0165(10) 0.0263(11) 0.0018(8) 0.0068(9) 0.0096(9)
    C326 0.0151(9) 0.0162(9) 0.0156(10) 0.0027(7) 0.0035(8) 0.0052(8)
    C331 0.0187(10) 0.0146(9) 0.0131(9) 0.0067(8) 0.0044(8) 0.0068(7)
    C332 0.0224(11) 0.0199(10) 0.0168(10) 0.0065(8) 0.0019(8) 0.0072(8)
    C333 0.0339(13) 0.0284(12) 0.0157(10) 0.0143(10) 0.0068(9) 0.0112(9)
    C334 0.0350(13) 0.0258(11) 0.0230(11) 0.0138(10) 0.0141(10) 0.0159(10)
    C335 0.0261(11) 0.0192(10) 0.0234(11) 0.0054(9) 0.0106(9) 0.0109(9)
    C336 0.0202(10) 0.0149(9) 0.0168(10) 0.0043(8) 0.0053(8) 0.0069(8)
    C411 0.0139(9) 0.0145(9) 0.0163(10) 0.0021(7) 0.0028(8) 0.0032(8)
    C412 0.0141(9) 0.0151(9) 0.0183(10) 0.0032(7) 0.0033(8) 0.0028(8)
    C413 0.0244(11) 0.0163(10) 0.0314(13) 0.0071(9) 0.0093(10) 0.0098(9)
    C414 0.0393(15) 0.0277(13) 0.0584(19) 0.0147(11) 0.0314(14) 0.0266(13)
    C415 0.0407(16) 0.0358(15) 0.071(2) 0.0222(13) 0.0421(16) 0.0325(15)
    C416 0.0263(12) 0.0217(11) 0.0458(15) 0.0135(9) 0.0205(11) 0.0168(11)
    C417 0.0113(9) 0.0156(9) 0.0149(9) 0.0016(7) 0.0010(7) 0.0036(7)
    C421 0.0164(9) 0.0149(9) 0.0112(9) 0.0039(7) 0.0027(7) 0.0041(7)
    C422 0.0179(10) 0.0182(10) 0.0173(10) 0.0070(8) 0.0053(8) 0.0060(8)
    C423 0.0257(11) 0.0182(10) 0.0156(10) 0.0087(8) 0.0028(8) 0.0064(8)
    C424 0.0325(12) 0.0179(10) 0.0158(10) 0.0055(9) 0.0070(9) 0.0076(8)
    C425 0.0213(11) 0.0213(10) 0.0185(10) 0.0018(8) 0.0084(9) 0.0067(8)
    C426 0.0170(10) 0.0198(10) 0.0140(9) 0.0043(8) 0.0032(8) 0.0055(8)
    C431 0.0111(9) 0.0162(9) 0.0133(9) 0.0043(7) 0.0029(7) 0.0040(7)
    C432 0.0147(9) 0.0178(10) 0.0176(10) 0.0044(8) 0.0029(8) 0.0054(8)
    C433 0.0182(10) 0.0169(10) 0.0213(11) 0.0047(8) 0.0027(8) 0.0003(8)
    C434 0.0187(11) 0.0272(12) 0.0179(11) 0.0036(9) 0.0062(9) -0.0021(9)
    C435 0.0203(11) 0.0298(12) 0.0172(10) 0.0015(9) 0.0078(9) 0.0060(9)
    C436 0.0174(10) 0.0195(10) 0.0164(10) 0.0017(8) 0.0045(8) 0.0057(8)
    Cl8A 0.207(3) 0.0791(12) 0.0369(7) 0.0955(19) 0.0372(13) 0.0302(8)
    Cl7 0.0767(7) 0.0626(6) 0.0701(7) 0.0178(5) -0.0046(5) 0.0361(5)
    Cl8B 0.207(3) 0.0791(12) 0.0369(7) 0.0955(19) 0.0372(13) 0.0302(8)
    C2 0.113(4) 0.085(3) 0.056(3) 0.072(3) 0.014(3) 0.022(2)
    Pt1 0.01359(4) 0.01389(4) 0.01175(4) 0.00352(3) 0.00174(3) 0.00298(3)
    Cl1 0.0216(3) 0.0271(3) 0.0138(2) 0.0058(2) 0.00265(19) -0.0008(2)
    Cl2 0.0186(2) 0.0168(2) 0.0228(3) 0.00122(18) 0.0014(2) 0.00712(19)
    P1 0.0150(2) 0.0172(2) 0.0131(2) 0.00517(19) 0.00369(19) 0.00440(19)
    P2 0.0143(2) 0.0159(2) 0.0122(2) 0.00280(19) 0.00229(19) 0.00495(19)
    C111 0.0201(11) 0.0206(10) 0.0259(12) 0.0094(9) 0.0091(9) 0.0043(9)
    C112 0.0187(11) 0.0203(10) 0.0272(12) 0.0055(9) 0.0027(9) 0.0043(9)
    C113 0.0253(12) 0.0202(11) 0.0426(15) 0.0061(9) 0.0052(11) 0.0099(11)
    C114 0.0301(14) 0.0297(14) 0.067(2) 0.0127(12) 0.0005(14) 0.0232(14)
    C115 0.0190(12) 0.0343(15) 0.078(2) 0.0090(11) -0.0032(14) 0.0231(16)
    C116 0.0185(11) 0.0234(12) 0.0517(17) 0.0071(9) 0.0078(11) 0.0128(11)
    C117 0.0180(10) 0.0207(10) 0.0215(11) 0.0066(8) 0.0085(9) 0.0044(8)
    C121 0.0139(9) 0.0225(10) 0.0136(9) 0.0065(8) 0.0036(8) 0.0043(8)
    C122 0.0204(11) 0.0277(11) 0.0209(11) 0.0079(9) 0.0064(9) 0.0108(9)
    C123 0.0238(12) 0.0421(14) 0.0202(11) 0.0140(11) 0.0051(9) 0.0146(10)
    C124 0.0191(11) 0.0427(15) 0.0170(11) 0.0071(10) 0.0005(9) 0.0041(10)
    C125 0.0188(11) 0.0282(12) 0.0206(11) 0.0016(9) 0.0026(9) 0.0023(9)
    C126 0.0170(10) 0.0224(10) 0.0186(10) 0.0049(8) 0.0055(8) 0.0050(8)
    C131 0.0189(10) 0.0174(9) 0.0125(9) 0.0043(8) 0.0029(8) 0.0038(8)
    C132 0.0182(10) 0.0215(10) 0.0135(9) 0.0053(8) 0.0043(8) 0.0037(8)
    C133 0.0243(11) 0.0227(11) 0.0171(10) 0.0093(9) 0.0037(9) 0.0053(8)
    C134 0.0331(13) 0.0212(11) 0.0178(11) 0.0066(9) 0.0060(9) 0.0079(9)
    C135 0.0247(11) 0.0219(11) 0.0196(11) 0.0017(9) 0.0078(9) 0.0064(9)
    C136 0.0173(10) 0.0213(10) 0.0181(10) 0.0043(8) 0.0037(8) 0.0051(8)
    C211 0.0131(9) 0.0217(10) 0.0196(10) 0.0041(8) 0.0056(8) 0.0084(8)
    C212 0.0251(11) 0.0257(11) 0.0177(10) 0.0079(9) 0.0078(9) 0.0049(9)
    C213 0.0333(13) 0.0235(11) 0.0282(13) 0.0122(10) 0.0136(11) 0.0074(10)
    C214 0.0260(12) 0.0269(12) 0.0303(13) 0.0102(10) 0.0086(10) 0.0153(10)
    C215 0.0259(12) 0.0266(12) 0.0196(11) 0.0059(9) 0.0004(9) 0.0081(9)
    C216 0.0206(11) 0.0197(10) 0.0194(11) 0.0039(8) 0.0020(9) 0.0046(8)
    C217 0.0157(10) 0.0220(10) 0.0154(10) 0.0027(8) 0.0054(8) 0.0069(8)
    C221 0.0165(10) 0.0204(10) 0.0184(10) 0.0010(8) 0.0002(8) 0.0095(8)
    C222 0.0180(10) 0.0232(11) 0.0255(12) 0.0024(9) 0.0014(9) 0.0113(9)
    C223 0.0221(12) 0.0256(12) 0.0401(15) 0.0035(9) 0.0010(10) 0.0189(11)
    C224 0.0258(12) 0.0322(13) 0.0343(14) -0.0034(10) -0.0055(10) 0.0226(11)
    C225 0.0292(13) 0.0332(13) 0.0212(12) -0.0050(10) -0.0023(10) 0.0152(10)
    C226 0.0247(11) 0.0258(11) 0.0184(11) 0.0001(9) 0.0023(9) 0.0099(9)
    C231 0.0131(9) 0.0168(9) 0.0137(9) 0.0029(7) 0.0033(7) 0.0033(7)
    C232 0.0148(9) 0.0192(10) 0.0157(10) 0.0038(8) 0.0028(8) 0.0046(8)
    C233 0.0174(10) 0.0184(10) 0.0221(11) 0.0045(8) 0.0035(8) 0.0066(8)
    C234 0.0169(10) 0.0191(10) 0.0212(11) 0.0024(8) 0.0041(8) 0.0000(8)
    C235 0.0208(11) 0.0267(11) 0.0130(10) 0.0025(9) 0.0008(8) 0.0019(8)
    C236 0.0205(11) 0.0251(11) 0.0148(10) 0.0035(9) 0.0033(8) 0.0069(8)
    Cl 0.0465(8) 0.1474(19) 0.0832(11) 0.0166(9) 0.0206(8) 0.0033(12)
    Cl9B 0.0537(10) 0.098(2) 0.0632(18) 0.0041(17) 0.0170(12) 0.0516(18)
    Cl9A 0.0537(10) 0.098(2) 0.0632(18) 0.0041(17) 0.0170(12) 0.0516(18)
    Cl0A 0.0465(8) 0.1474(19) 0.0832(11) 0.0166(9) 0.0206(8) 0.0033(12)
    C3 0.253(12) 0.063(4) 0.069(4) 0.006(5) -0.015(6) -0.009(3)
_geom_special_details
;
All e.s.d.'s (except the e.s.d. in the dihedral angle between two l.s. planes)
are estimated using the full covariance matrix. The cell e.s.d.'s are taken
into account individually in the estimation of e.s.d.'s in distances, angles
and torsion angles; correlations between e.s.d.'s in cell parameters are only
used when they are defined by crystal symmetry. An approximate (isotropic)
treatment of cell e.s.d.'s is used for estimating e.s.d.'s involving l.s.
planes.
;
loop_
    _geom_bond_atom_site_label_1
    _geom_bond_atom_site_label_2
    _geom_bond_site_symmetry_2
    _geom_bond_distance
    _geom_bond_publ_flag
    Cl5 C1 . 1.756(3) ?
    Cl6 C1 . 1.767(3) ?
    C1 H1A . 0.9900 ?
    C1 H1B . 0.9900 ?
    Pt1 P2 . 2.2436(6) y
    Pt1 P1 . 2.2630(6) y
    Pt1 Cl1 . 2.3602(6) y
    Pt1 Cl2 . 2.3663(5) y
    P1 C121 . 1.822(2) ?
    P1 C131 . 1.822(2) ?
    P1 C117 . 1.850(2) ?
    P2 C231 . 1.816(2) ?
    P2 C221 . 1.817(2) ?
    P2 C217 . 1.846(2) ?
    C111 C112 . 1.394(3) ?
    C111 C116 . 1.395(3) ?
    C111 C117 . 1.509(3) ?
    C112 C113 . 1.389(4) ?
    C112 H11 . 0.9500 ?
    C113 C114 . 1.387(4) ?
    C113 H11A . 0.9500 ?
    C114 C115 . 1.389(4) ?
    C114 H11B . 0.9500 ?
    C115 C116 . 1.389(4) ?
    C115 H11C . 0.9500 ?
    C116 H11D . 0.9500 ?
    C117 H11E . 0.9900 ?
    C117 H11F . 0.9900 ?
    C121 C126 . 1.398(3) ?
    C121 C122 . 1.403(3) ?
    C122 C123 . 1.389(3) ?
    C122 H12 . 0.9500 ?
    C123 C124 . 1.386(4) ?
    C123 H12A . 0.9500 ?
    C124 C125 . 1.384(4) ?
    C124 H12B . 0.9500 ?
    C125 C126 . 1.391(3) ?
    C125 H12C . 0.9500 ?
    C126 H12D . 0.9500 ?
    C131 C132 . 1.396(3) ?
    C131 C136 . 1.404(3) ?
    C132 C133 . 1.394(3) ?
    C132 H13 . 0.9500 ?
    C133 C134 . 1.389(3) ?
    C133 H13A . 0.9500 ?
    C134 C135 . 1.389(4) ?
    C134 H13B . 0.9500 ?
    C135 C136 . 1.386(3) ?
    C135 H13C . 0.9500 ?
    C136 H13D . 0.9500 ?
    C211 C212 . 1.395(3) ?
    C211 C216 . 1.395(3) ?
    C211 C217 . 1.509(3) ?
    C212 C213 . 1.390(4) ?
    C212 H21 . 0.9500 ?
    C213 C214 . 1.387(4) ?
    C213 H21A . 0.9500 ?
    C214 C215 . 1.387(3) ?
    C214 H21B . 0.9500 ?
    C215 C216 . 1.391(3) ?
    C215 H21C . 0.9500 ?
    C216 H21D . 0.9500 ?
    C217 H21E . 0.9900 ?
    C217 H21F . 0.9900 ?
    C221 C222 . 1.392(3) ?
    C221 C226 . 1.402(3) ?
    C222 C223 . 1.395(3) ?
    C222 H22 . 0.9500 ?
    C223 C224 . 1.387(4) ?
    C223 H22A . 0.9500 ?
    C224 C225 . 1.384(4) ?
    C224 H22B . 0.9500 ?
    C225 C226 . 1.395(3) ?
    C225 H22C . 0.9500 ?
    C226 H22D . 0.9500 ?
    C231 C236 . 1.395(3) ?
    C231 C232 . 1.399(3) ?
    C232 C233 . 1.388(3) ?
    C232 H23 . 0.9500 ?
    C233 C234 . 1.387(3) ?
    C233 H23A . 0.9500 ?
    C234 C235 . 1.384(3) ?
    C234 H23B . 0.9500 ?
    C235 C236 . 1.388(3) ?
    C235 H23C . 0.9500 ?
    C236 H23D . 0.9500 ?
    Pt2 P3 . 2.2505(5) y
    Pt2 P4 . 2.2505(5) y
    Pt2 Cl3 . 2.3531(5) y
    Pt2 Cl4 . 2.3713(5) y
    P3 C331 . 1.814(2) ?
    P3 C321 . 1.825(2) ?
    P3 C317 . 1.845(2) ?
    P4 C421 . 1.818(2) ?
    P4 C431 . 1.820(2) ?
    P4 C417 . 1.848(2) ?
    C311 C316 . 1.393(3) ?
    C311 C312 . 1.401(3) ?
    C311 C317 . 1.510(3) ?
    C312 C313 . 1.392(3) ?
    C312 H31 . 0.9500 ?
    C313 C314 . 1.385(3) ?
    C313 H31A . 0.9500 ?
    C314 C315 . 1.383(4) ?
    C314 H31B . 0.9500 ?
    C315 C316 . 1.393(3) ?
    C315 H31C . 0.9500 ?
    C316 H31D . 0.9500 ?
    C317 H31F . 0.9900 ?
    C317 H31E . 0.9900 ?
    C321 C322 . 1.400(3) ?
    C321 C326 . 1.402(3) ?
    C322 C323 . 1.392(3) ?
    C322 H32 . 0.9500 ?
    C323 C324 . 1.388(3) ?
    C323 H32A . 0.9500 ?
    C324 C325 . 1.387(3) ?
    C324 H32B . 0.9500 ?
    C325 C326 . 1.390(3) ?
    C325 H32C . 0.9500 ?
    C326 H32D . 0.9500 ?
    C331 C336 . 1.396(3) ?
    C331 C332 . 1.403(3) ?
    C332 C333 . 1.390(3) ?
    C332 H33 . 0.9500 ?
    C333 C334 . 1.387(4) ?
    C333 H33A . 0.9500 ?
    C334 C335 . 1.385(3) ?
    C334 H33B . 0.9500 ?
    C335 C336 . 1.394(3) ?
    C335 H33C . 0.9500 ?
    C336 H33D . 0.9500 ?
    C411 C416 . 1.386(3) ?
    C411 C412 . 1.399(3) ?
    C411 C417 . 1.511(3) ?
    C412 C413 . 1.388(3) ?
    C412 H41 . 0.9500 ?
    C413 C414 . 1.386(4) ?
    C413 H41A . 0.9500 ?
    C414 C415 . 1.390(4) ?
    C414 H41B . 0.9500 ?
    C415 C416 . 1.389(4) ?
    C415 H41C . 0.9500 ?
    C416 H41D . 0.9500 ?
    C417 H41F . 0.9900 ?
    C417 H41E . 0.9900 ?
    C421 C426 . 1.395(3) ?
    C421 C422 . 1.402(3) ?
    C422 C423 . 1.391(3) ?
    C422 H42 . 0.9500 ?
    C423 C424 . 1.385(3) ?
    C423 H42A . 0.9500 ?
    C424 C425 . 1.391(3) ?
    C424 H42B . 0.9500 ?
    C425 C426 . 1.394(3) ?
    C425 H42C . 0.9500 ?
    C426 H42D . 0.9500 ?
    C431 C432 . 1.398(3) ?
    C431 C436 . 1.402(3) ?
    C432 C433 . 1.388(3) ?
    C432 H43 . 0.9500 ?
    C433 C434 . 1.385(3) ?
    C433 H43A . 0.9500 ?
    C434 C435 . 1.386(3) ?
    C434 H43B . 0.9500 ?
    C435 C436 . 1.393(3) ?
    C435 H43C . 0.9500 ?
    C436 H43D . 0.9500 ?
    Cl8A C2 . 1.945(7) ?
    Cl7 C2 . 1.747(4) ?
    Cl8B C2 . 1.632(5) ?
    C2 H2AB . 0.9900 ?
    C2 H2AA . 0.9900 ?
    C2 H2BC . 0.9900 ?
    C2 H2BD . 0.9900 ?
    Cl C3 . 2.026(8) ?
    Cl9B C3 . 1.412(8) ?
    Cl9B Cl0A . 2.455(7) ?
    Cl9A C3 . 1.862(9) ?
    Cl0A C3 . 1.162(8) ?
    C3 H . 0.9500 ?
    C3 H3A . 0.9900 ?
    C3 H3B . 0.9900 ?
loop_
    _geom_angle_atom_site_label_1
    _geom_angle_atom_site_label_2
    _geom_angle_atom_site_label_3
    _geom_angle_site_symmetry_1
    _geom_angle_site_symmetry_3
    _geom_angle
    _geom_angle_publ_flag
    Cl5 C1 Cl6 . . 111.73(14) ?
    Cl5 C1 H1A . . 109.3 ?
    Cl6 C1 H1A . . 109.3 ?
    Cl5 C1 H1B . . 109.3 ?
    Cl6 C1 H1B . . 109.3 ?
    H1A C1 H1B . . 107.9 ?
    P2 Pt1 P1 . . 99.22(2) ?
    P2 Pt1 Cl1 . . 170.89(2) ?
    P1 Pt1 Cl1 . . 86.95(2) ?
    P2 Pt1 Cl2 . . 87.33(2) ?
    P1 Pt1 Cl2 . . 169.39(2) ?
    Cl1 Pt1 Cl2 . . 87.59(2) ?
    C121 P1 C131 . . 107.25(10) ?
    C121 P1 C117 . . 101.08(10) ?
    C131 P1 C117 . . 101.70(10) ?
    C121 P1 Pt1 . . 120.48(7) ?
    C131 P1 Pt1 . . 113.76(7) ?
    C117 P1 Pt1 . . 110.26(8) ?
    C231 P2 C221 . . 108.18(10) ?
    C231 P2 C217 . . 102.33(10) ?
    C221 P2 C217 . . 102.96(10) ?
    C231 P2 Pt1 . . 115.95(7) ?
    C221 P2 Pt1 . . 112.65(8) ?
    C217 P2 Pt1 . . 113.53(7) ?
    C112 C111 C116 . . 119.1(2) ?
    C112 C111 C117 . . 121.4(2) ?
    C116 C111 C117 . . 119.4(2) ?
    C113 C112 C111 . . 120.6(2) ?
    C113 C112 H11 . . 119.7 ?
    C111 C112 H11 . . 119.7 ?
    C114 C113 C112 . . 119.9(2) ?
    C114 C113 H11A . . 120.0 ?
    C112 C113 H11A . . 120.0 ?
    C113 C114 C115 . . 119.8(3) ?
    C113 C114 H11B . . 120.1 ?
    C115 C114 H11B . . 120.1 ?
    C116 C115 C114 . . 120.3(3) ?
    C116 C115 H11C . . 119.8 ?
    C114 C115 H11C . . 119.8 ?
    C115 C116 C111 . . 120.2(2) ?
    C115 C116 H11D . . 119.9 ?
    C111 C116 H11D . . 119.9 ?
    C111 C117 P1 . . 115.25(16) ?
    C111 C117 H11E . . 108.5 ?
    P1 C117 H11E . . 108.5 ?
    C111 C117 H11F . . 108.5 ?
    P1 C117 H11F . . 108.5 ?
    H11E C117 H11F . . 107.5 ?
    C126 C121 C122 . . 118.7(2) ?
    C126 C121 P1 . . 122.45(17) ?
    C122 C121 P1 . . 118.61(17) ?
    C123 C122 C121 . . 120.5(2) ?
    C123 C122 H12 . . 119.7 ?
    C121 C122 H12 . . 119.7 ?
    C124 C123 C122 . . 120.2(2) ?
    C124 C123 H12A . . 119.9 ?
    C122 C123 H12A . . 119.9 ?
    C125 C124 C123 . . 119.8(2) ?
    C125 C124 H12B . . 120.1 ?
    C123 C124 H12B . . 120.1 ?
    C124 C125 C126 . . 120.5(2) ?
    C124 C125 H12C . . 119.7 ?
    C126 C125 H12C . . 119.7 ?
    C125 C126 C121 . . 120.3(2) ?
    C125 C126 H12D . . 119.9 ?
    C121 C126 H12D . . 119.9 ?
    C132 C131 C136 . . 118.9(2) ?
    C132 C131 P1 . . 119.70(17) ?
    C136 C131 P1 . . 121.28(17) ?
    C133 C132 C131 . . 120.1(2) ?
    C133 C132 H13 . . 119.9 ?
    C131 C132 H13 . . 119.9 ?
    C134 C133 C132 . . 120.3(2) ?
    C134 C133 H13A . . 119.9 ?
    C132 C133 H13A . . 119.9 ?
    C135 C134 C133 . . 120.1(2) ?
    C135 C134 H13B . . 120.0 ?
    C133 C134 H13B . . 120.0 ?
    C136 C135 C134 . . 119.9(2) ?
    C136 C135 H13C . . 120.1 ?
    C134 C135 H13C . . 120.1 ?
    C135 C136 C131 . . 120.7(2) ?
    C135 C136 H13D . . 119.6 ?
    C131 C136 H13D . . 119.6 ?
    C212 C211 C216 . . 118.8(2) ?
    C212 C211 C217 . . 120.3(2) ?
    C216 C211 C217 . . 120.9(2) ?
    C213 C212 C211 . . 120.5(2) ?
    C213 C212 H21 . . 119.7 ?
    C211 C212 H21 . . 119.7 ?
    C214 C213 C212 . . 120.2(2) ?
    C214 C213 H21A . . 119.9 ?
    C212 C213 H21A . . 119.9 ?
    C213 C214 C215 . . 119.8(2) ?
    C213 C214 H21B . . 120.1 ?
    C215 C214 H21B . . 120.1 ?
    C214 C215 C216 . . 120.1(2) ?
    C214 C215 H21C . . 120.0 ?
    C216 C215 H21C . . 120.0 ?
    C215 C216 C211 . . 120.6(2) ?
    C215 C216 H21D . . 119.7 ?
    C211 C216 H21D . . 119.7 ?
    C211 C217 P2 . . 115.62(15) ?
    C211 C217 H21E . . 108.4 ?
    P2 C217 H21E . . 108.4 ?
    C211 C217 H21F . . 108.4 ?
    P2 C217 H21F . . 108.4 ?
    H21E C217 H21F . . 107.4 ?
    C222 C221 C226 . . 119.0(2) ?
    C222 C221 P2 . . 119.04(18) ?
    C226 C221 P2 . . 121.89(18) ?
    C221 C222 C223 . . 120.8(2) ?
    C221 C222 H22 . . 119.6 ?
    C223 C222 H22 . . 119.6 ?
    C224 C223 C222 . . 119.6(3) ?
    C224 C223 H22A . . 120.2 ?
    C222 C223 H22A . . 120.2 ?
    C225 C224 C223 . . 120.3(2) ?
    C225 C224 H22B . . 119.8 ?
    C223 C224 H22B . . 119.8 ?
    C224 C225 C226 . . 120.3(2) ?
    C224 C225 H22C . . 119.9 ?
    C226 C225 H22C . . 119.9 ?
    C225 C226 C221 . . 120.0(2) ?
    C225 C226 H22D . . 120.0 ?
    C221 C226 H22D . . 120.0 ?
    C236 C231 C232 . . 119.2(2) ?
    C236 C231 P2 . . 122.74(17) ?
    C232 C231 P2 . . 118.03(16) ?
    C233 C232 C231 . . 120.2(2) ?
    C233 C232 H23 . . 119.9 ?
    C231 C232 H23 . . 119.9 ?
    C234 C233 C232 . . 120.0(2) ?
    C234 C233 H23A . . 120.0 ?
    C232 C233 H23A . . 120.0 ?
    C235 C234 C233 . . 120.1(2) ?
    C235 C234 H23B . . 120.0 ?
    C233 C234 H23B . . 120.0 ?
    C234 C235 C236 . . 120.3(2) ?
    C234 C235 H23C . . 119.9 ?
    C236 C235 H23C . . 119.9 ?
    C235 C236 C231 . . 120.2(2) ?
    C235 C236 H23D . . 119.9 ?
    C231 C236 H23D . . 119.9 ?
    P3 Pt2 P4 . . 99.115(19) y
    P3 Pt2 Cl3 . . 172.666(19) y
    P4 Pt2 Cl3 . . 85.919(19) ?
    P3 Pt2 Cl4 . . 88.952(19) ?
    P4 Pt2 Cl4 . . 169.871(19) ?
    Cl3 Pt2 Cl4 . . 86.653(19) y
    C331 P3 C321 . . 107.13(10) ?
    C331 P3 C317 . . 102.76(10) ?
    C321 P3 C317 . . 101.84(10) ?
    C331 P3 Pt2 . . 112.67(7) ?
    C321 P3 Pt2 . . 118.52(7) ?
    C317 P3 Pt2 . . 112.28(7) ?
    C421 P4 C431 . . 104.93(9) ?
    C421 P4 C417 . . 103.24(10) ?
    C431 P4 C417 . . 103.04(10) ?
    C421 P4 Pt2 . . 112.41(7) ?
    C431 P4 Pt2 . . 120.23(7) ?
    C417 P4 Pt2 . . 111.31(7) ?
    C316 C311 C312 . . 118.4(2) ?
    C316 C311 C317 . . 119.4(2) ?
    C312 C311 C317 . . 122.28(19) ?
    C313 C312 C311 . . 120.8(2) ?
    C313 C312 H31 . . 119.6 ?
    C311 C312 H31 . . 119.6 ?
    C314 C313 C312 . . 119.9(2) ?
    C314 C313 H31A . . 120.0 ?
    C312 C313 H31A . . 120.0 ?
    C315 C314 C313 . . 120.0(2) ?
    C315 C314 H31B . . 120.0 ?
    C313 C314 H31B . . 120.0 ?
    C314 C315 C316 . . 120.2(2) ?
    C314 C315 H31C . . 119.9 ?
    C316 C315 H31C . . 119.9 ?
    C311 C316 C315 . . 120.7(2) ?
    C311 C316 H31D . . 119.7 ?
    C315 C316 H31D . . 119.7 ?
    C311 C317 P3 . . 116.36(15) ?
    C311 C317 H31F . . 108.2 ?
    P3 C317 H31F . . 108.2 ?
    C311 C317 H31E . . 108.2 ?
    P3 C317 H31E . . 108.2 ?
    H31F C317 H31E . . 107.4 ?
    C322 C321 C326 . . 119.04(19) ?
    C322 C321 P3 . . 122.43(16) ?
    C326 C321 P3 . . 118.49(16) ?
    C323 C322 C321 . . 120.3(2) ?
    C323 C322 H32 . . 119.9 ?
    C321 C322 H32 . . 119.9 ?
    C324 C323 C322 . . 120.1(2) ?
    C324 C323 H32A . . 119.9 ?
    C322 C323 H32A . . 119.9 ?
    C325 C324 C323 . . 120.2(2) ?
    C325 C324 H32B . . 119.9 ?
    C323 C324 H32B . . 119.9 ?
    C324 C325 C326 . . 120.1(2) ?
    C324 C325 H32C . . 120.0 ?
    C326 C325 H32C . . 120.0 ?
    C325 C326 C321 . . 120.3(2) ?
    C325 C326 H32D . . 119.8 ?
    C321 C326 H32D . . 119.8 ?
    C336 C331 C332 . . 118.88(19) ?
    C336 C331 P3 . . 118.63(16) ?
    C332 C331 P3 . . 122.48(17) ?
    C333 C332 C331 . . 120.1(2) ?
    C333 C332 H33 . . 120.0 ?
    C331 C332 H33 . . 120.0 ?
    C334 C333 C332 . . 120.4(2) ?
    C334 C333 H33A . . 119.8 ?
    C332 C333 H33A . . 119.8 ?
    C335 C334 C333 . . 120.0(2) ?
    C335 C334 H33B . . 120.0 ?
    C333 C334 H33B . . 120.0 ?
    C334 C335 C336 . . 120.0(2) ?
    C334 C335 H33C . . 120.0 ?
    C336 C335 H33C . . 120.0 ?
    C335 C336 C331 . . 120.6(2) ?
    C335 C336 H33D . . 119.7 ?
    C331 C336 H33D . . 119.7 ?
    C416 C411 C412 . . 118.7(2) ?
    C416 C411 C417 . . 118.89(19) ?
    C412 C411 C417 . . 122.35(19) ?
    C413 C412 C411 . . 120.7(2) ?
    C413 C412 H41 . . 119.6 ?
    C411 C412 H41 . . 119.6 ?
    C414 C413 C412 . . 120.1(2) ?
    C414 C413 H41A . . 120.0 ?
    C412 C413 H41A . . 120.0 ?
    C413 C414 C415 . . 119.4(2) ?
    C413 C414 H41B . . 120.3 ?
    C415 C414 H41B . . 120.3 ?
    C416 C415 C414 . . 120.4(2) ?
    C416 C415 H41C . . 119.8 ?
    C414 C415 H41C . . 119.8 ?
    C411 C416 C415 . . 120.6(2) ?
    C411 C416 H41D . . 119.7 ?
    C415 C416 H41D . . 119.7 ?
    C411 C417 P4 . . 117.30(15) ?
    C411 C417 H41F . . 108.0 ?
    P4 C417 H41F . . 108.0 ?
    C411 C417 H41E . . 108.0 ?
    P4 C417 H41E . . 108.0 ?
    H41F C417 H41E . . 107.2 ?
    C426 C421 C422 . . 119.02(19) ?
    C426 C421 P4 . . 119.61(16) ?
    C422 C421 P4 . . 121.34(16) ?
    C423 C422 C421 . . 120.4(2) ?
    C423 C422 H42 . . 119.8 ?
    C421 C422 H42 . . 119.8 ?
    C424 C423 C422 . . 120.0(2) ?
    C424 C423 H42A . . 120.0 ?
    C422 C423 H42A . . 120.0 ?
    C423 C424 C425 . . 120.2(2) ?
    C423 C424 H42B . . 119.9 ?
    C425 C424 H42B . . 119.9 ?
    C424 C425 C426 . . 119.9(2) ?
    C424 C425 H42C . . 120.0 ?
    C426 C425 H42C . . 120.0 ?
    C425 C426 C421 . . 120.4(2) ?
    C425 C426 H42D . . 119.8 ?
    C421 C426 H42D . . 119.8 ?
    C432 C431 C436 . . 119.12(19) ?
    C432 C431 P4 . . 121.60(16) ?
    C436 C431 P4 . . 119.26(16) ?
    C433 C432 C431 . . 120.3(2) ?
    C433 C432 H43 . . 119.8 ?
    C431 C432 H43 . . 119.8 ?
    C434 C433 C432 . . 120.4(2) ?
    C434 C433 H43A . . 119.8 ?
    C432 C433 H43A . . 119.8 ?
    C433 C434 C435 . . 119.9(2) ?
    C433 C434 H43B . . 120.1 ?
    C435 C434 H43B . . 120.1 ?
    C434 C435 C436 . . 120.3(2) ?
    C434 C435 H43C . . 119.8 ?
    C436 C435 H43C . . 119.8 ?
    C435 C436 C431 . . 120.0(2) ?
    C435 C436 H43D . . 120.0 ?
    C431 C436 H43D . . 120.0 ?
    Cl8B C2 Cl7 . . 119.9(3) ?
    Cl7 C2 Cl8A . . 98.7(2) ?
    Cl8B C2 H2AB . . 72.4 ?
    Cl7 C2 H2AB . . 112.0 ?
    Cl8A C2 H2AB . . 112.0 ?
    Cl8B C2 H2AA . . 122.6 ?
    Cl7 C2 H2AA . . 112.0 ?
    Cl8A C2 H2AA . . 112.0 ?
    H2AB C2 H2AA . . 109.7 ?
    Cl8B C2 H2BC . . 107.3 ?
    Cl7 C2 H2BC . . 107.3 ?
    Cl8A C2 H2BC . . 83.9 ?
    H2AB C2 H2BC . . 134.0 ?
    Cl8B C2 H2BD . . 107.3 ?
    Cl7 C2 H2BD . . 107.3 ?
    Cl8A C2 H2BD . . 146.8 ?
    H2AA C2 H2BD . . 77.1 ?
    H2BC C2 H2BD . . 106.9 ?
    Cl0A C3 Cl9B . . 144.9(7) ?
    Cl0A C3 Cl9A . . 128.6(6) ?
    Cl9B C3 Cl . . 114.3(4) ?
    Cl9A C3 Cl . . 97.2(3) ?
    Cl0A C3 H . . 107.6 ?
    Cl9B C3 H . . 107.6 ?
    Cl9A C3 H . . 123.3 ?
    Cl C3 H . . 128.7 ?
    Cl0A C3 H3A . . 109.2 ?
    Cl9B C3 H3A . . 101.8 ?
    Cl9A C3 H3A . . 112.3 ?
    Cl C3 H3A . . 112.3 ?
    Cl0A C3 H3B . . 79.4 ?
    Cl9B C3 H3B . . 105.4 ?
    Cl9A C3 H3B . . 112.3 ?
    Cl C3 H3B . . 112.3 ?
    H C3 H3B . . 82.2 ?
    H3A C3 H3B . . 109.9 ?
loop_
    _geom_torsion_atom_site_label_1
    _geom_torsion_atom_site_label_2
    _geom_torsion_atom_site_label_3
    _geom_torsion_atom_site_label_4
    _geom_torsion_site_symmetry_1
    _geom_torsion_site_symmetry_2
    _geom_torsion_site_symmetry_3
    _geom_torsion_site_symmetry_4
    _geom_torsion
    _geom_torsion_publ_flag
    P4 Pt2 P3 C331 . . . . -94.06(8) ?
    Cl4 Pt2 P3 C331 . . . . 79.79(8) ?
    P4 Pt2 P3 C321 . . . . 32.13(8) ?
    Cl4 Pt2 P3 C321 . . . . -154.03(8) ?
    P4 Pt2 P3 C317 . . . . 150.49(8) ?
    Cl4 Pt2 P3 C317 . . . . -35.67(8) ?
    P3 Pt2 P4 C421 . . . . -108.12(7) ?
    Cl3 Pt2 P4 C421 . . . . 66.51(8) ?
    Cl4 Pt2 P4 C421 . . . . 109.44(12) ?
    P3 Pt2 P4 C431 . . . . 16.13(8) ?
    Cl3 Pt2 P4 C431 . . . . -169.25(8) ?
    Cl4 Pt2 P4 C431 . . . . -126.32(12) ?
    P3 Pt2 P4 C417 . . . . 136.63(7) ?
    Cl3 Pt2 P4 C417 . . . . -48.74(7) ?
    Cl4 Pt2 P4 C417 . . . . -5.82(14) ?
    C316 C311 C312 C313 . . . . 1.2(3) ?
    C317 C311 C312 C313 . . . . -179.8(2) ?
    C311 C312 C313 C314 . . . . -0.9(3) ?
    C312 C313 C314 C315 . . . . 0.0(3) ?
    C313 C314 C315 C316 . . . . 0.6(4) ?
    C312 C311 C316 C315 . . . . -0.6(3) ?
    C317 C311 C316 C315 . . . . -179.6(2) ?
    C314 C315 C316 C311 . . . . -0.3(4) ?
    C316 C311 C317 P3 . . . . -126.29(19) ?
    C312 C311 C317 P3 . . . . 54.8(3) ?
    C331 P3 C317 C311 . . . . 173.28(16) ?
    C321 P3 C317 C311 . . . . 62.41(18) ?
    Pt2 P3 C317 C311 . . . . -65.40(17) ?
    C331 P3 C321 C322 . . . . -1.0(2) ?
    C317 P3 C321 C322 . . . . 106.48(18) ?
    Pt2 P3 C321 C322 . . . . -129.82(16) ?
    C331 P3 C321 C326 . . . . -178.66(16) ?
    C317 P3 C321 C326 . . . . -71.16(18) ?
    Pt2 P3 C321 C326 . . . . 52.54(18) ?
    C326 C321 C322 C323 . . . . 0.8(3) ?
    P3 C321 C322 C323 . . . . -176.83(17) ?
    C321 C322 C323 C324 . . . . -1.3(3) ?
    C322 C323 C324 C325 . . . . 0.8(3) ?
    C323 C324 C325 C326 . . . . 0.1(3) ?
    C324 C325 C326 C321 . . . . -0.6(3) ?
    C322 C321 C326 C325 . . . . 0.1(3) ?
    P3 C321 C326 C325 . . . . 177.85(17) ?
    C321 P3 C331 C336 . . . . -125.49(17) ?
    C317 P3 C331 C336 . . . . 127.65(17) ?
    Pt2 P3 C331 C336 . . . . 6.60(19) ?
    C321 P3 C331 C332 . . . . 55.1(2) ?
    C317 P3 C331 C332 . . . . -51.8(2) ?
    Pt2 P3 C331 C332 . . . . -172.83(16) ?
    C336 C331 C332 C333 . . . . 1.7(3) ?
    P3 C331 C332 C333 . . . . -178.86(18) ?
    C331 C332 C333 C334 . . . . -1.6(4) ?
    C332 C333 C334 C335 . . . . 0.4(4) ?
    C333 C334 C335 C336 . . . . 0.6(4) ?
    C334 C335 C336 C331 . . . . -0.5(3) ?
    C332 C331 C336 C335 . . . . -0.7(3) ?
    P3 C331 C336 C335 . . . . 179.86(17) ?
    C416 C411 C412 C413 . . . . 1.7(3) ?
    C417 C411 C412 C413 . . . . -179.9(2) ?
    C411 C412 C413 C414 . . . . -1.0(4) ?
    C412 C413 C414 C415 . . . . -0.6(5) ?
    C413 C414 C415 C416 . . . . 1.4(5) ?
    C412 C411 C416 C415 . . . . -0.9(4) ?
    C417 C411 C416 C415 . . . . -179.3(3) ?
    C414 C415 C416 C411 . . . . -0.7(5) ?
    C416 C411 C417 P4 . . . . -116.9(2) ?
    C412 C411 C417 P4 . . . . 64.8(2) ?
    C421 P4 C417 C411 . . . . 175.69(16) ?
    C431 P4 C417 C411 . . . . 66.66(17) ?
    Pt2 P4 C417 C411 . . . . -63.51(17) ?
    C431 P4 C421 C426 . . . . -109.51(18) ?
    C417 P4 C421 C426 . . . . 142.88(17) ?
    Pt2 P4 C421 C426 . . . . 22.83(19) ?
    C431 P4 C421 C422 . . . . 68.46(19) ?
    C417 P4 C421 C422 . . . . -39.16(19) ?
    Pt2 P4 C421 C422 . . . . -159.21(15) ?
    C426 C421 C422 C423 . . . . -0.2(3) ?
    P4 C421 C422 C423 . . . . -178.19(17) ?
    C421 C422 C423 C424 . . . . 1.0(3) ?
    C422 C423 C424 C425 . . . . -0.5(3) ?
    C423 C424 C425 C426 . . . . -0.8(3) ?
    C424 C425 C426 C421 . . . . 1.6(3) ?
    C422 C421 C426 C425 . . . . -1.1(3) ?
    P4 C421 C426 C425 . . . . 176.93(17) ?
    C421 P4 C431 C432 . . . . 8.6(2) ?
    C417 P4 C431 C432 . . . . 116.31(18) ?
    Pt2 P4 C431 C432 . . . . -119.17(16) ?
    C421 P4 C431 C436 . . . . -170.04(17) ?
    C417 P4 C431 C436 . . . . -62.28(19) ?
    Pt2 P4 C431 C436 . . . . 62.23(19) ?
    C436 C431 C432 C433 . . . . -0.5(3) ?
    P4 C431 C432 C433 . . . . -179.09(17) ?
    C431 C432 C433 C434 . . . . 0.7(3) ?
    C432 C433 C434 C435 . . . . -0.3(4) ?
    C433 C434 C435 C436 . . . . -0.5(4) ?
    C434 C435 C436 C431 . . . . 0.7(4) ?
    C432 C431 C436 C435 . . . . -0.2(3) ?
    P4 C431 C436 C435 . . . . 178.39(17) ?
    P2 Pt1 P1 C121 . . . . 22.16(9) ?
    Cl1 Pt1 P1 C121 . . . . -164.58(9) ?
    Cl2 Pt1 P1 C121 . . . . -105.45(13) ?
    P2 Pt1 P1 C131 . . . . -107.28(8) ?
    Cl1 Pt1 P1 C131 . . . . 65.98(8) ?
    Cl2 Pt1 P1 C131 . . . . 125.11(12) ?
    P2 Pt1 P1 C117 . . . . 139.23(8) ?
    Cl1 Pt1 P1 C117 . . . . -47.51(8) ?
    Cl2 Pt1 P1 C117 . . . . 11.62(14) ?
    P1 Pt1 P2 C231 . . . . 27.49(8) ?
    Cl2 Pt1 P2 C231 . . . . -160.90(8) ?
    P1 Pt1 P2 C221 . . . . -97.89(8) ?
    Cl2 Pt1 P2 C221 . . . . 73.71(8) ?
    P1 Pt1 P2 C217 . . . . 145.58(8) ?
    Cl2 Pt1 P2 C217 . . . . -42.82(8) ?
    C116 C111 C112 C113 . . . . 1.7(4) ?
    C117 C111 C112 C113 . . . . -176.5(2) ?
    C111 C112 C113 C114 . . . . -0.3(4) ?
    C112 C113 C114 C115 . . . . -1.2(5) ?
    C113 C114 C115 C116 . . . . 1.4(6) ?
    C114 C115 C116 C111 . . . . 0.0(5) ?
    C112 C111 C116 C115 . . . . -1.5(4) ?
    C117 C111 C116 C115 . . . . 176.7(3) ?
    C112 C111 C117 P1 . . . . 73.8(3) ?
    C116 C111 C117 P1 . . . . -104.4(2) ?
    C121 P1 C117 C111 . . . . 59.62(19) ?
    C131 P1 C117 C111 . . . . 170.05(17) ?
    Pt1 P1 C117 C111 . . . . -68.94(18) ?
    C131 P1 C121 C126 . . . . -0.6(2) ?
    C117 P1 C121 C126 . . . . 105.52(19) ?
    Pt1 P1 C121 C126 . . . . -132.83(16) ?
    C131 P1 C121 C122 . . . . -174.73(17) ?
    C117 P1 C121 C122 . . . . -68.63(19) ?
    Pt1 P1 C121 C122 . . . . 53.0(2) ?
    C126 C121 C122 C123 . . . . -1.4(3) ?
    P1 C121 C122 C123 . . . . 172.96(18) ?
    C121 C122 C123 C124 . . . . 0.5(4) ?
    C122 C123 C124 C125 . . . . 0.7(4) ?
    C123 C124 C125 C126 . . . . -0.9(4) ?
    C124 C125 C126 C121 . . . . 0.0(4) ?
    C122 C121 C126 C125 . . . . 1.2(3) ?
    P1 C121 C126 C125 . . . . -172.96(18) ?
    C121 P1 C131 C132 . . . . -123.13(18) ?
    C117 P1 C131 C132 . . . . 131.22(18) ?
    Pt1 P1 C131 C132 . . . . 12.69(19) ?
    C121 P1 C131 C136 . . . . 60.0(2) ?
    C117 P1 C131 C136 . . . . -45.6(2) ?
    Pt1 P1 C131 C136 . . . . -164.15(15) ?
    C136 C131 C132 C133 . . . . -0.7(3) ?
    P1 C131 C132 C133 . . . . -177.66(17) ?
    C131 C132 C133 C134 . . . . 0.7(3) ?
    C132 C133 C134 C135 . . . . -0.4(3) ?
    C133 C134 C135 C136 . . . . 0.1(4) ?
    C134 C135 C136 C131 . . . . -0.1(3) ?
    C132 C131 C136 C135 . . . . 0.4(3) ?
    P1 C131 C136 C135 . . . . 177.31(17) ?
    C216 C211 C212 C213 . . . . 0.5(3) ?
    C217 C211 C212 C213 . . . . -178.9(2) ?
    C211 C212 C213 C214 . . . . 0.1(4) ?
    C212 C213 C214 C215 . . . . -0.7(4) ?
    C213 C214 C215 C216 . . . . 0.7(4) ?
    C214 C215 C216 C211 . . . . -0.1(4) ?
    C212 C211 C216 C215 . . . . -0.6(3) ?
    C217 C211 C216 C215 . . . . 178.9(2) ?
    C212 C211 C217 P2 . . . . -101.4(2) ?
    C216 C211 C217 P2 . . . . 79.1(2) ?
    C231 P2 C217 C211 . . . . 60.85(18) ?
    C221 P2 C217 C211 . . . . 173.06(16) ?
    Pt1 P2 C217 C211 . . . . -64.85(17) ?
    C231 P2 C221 C222 . . . . -120.35(18) ?
    C217 P2 C221 C222 . . . . 131.82(18) ?
    Pt1 P2 C221 C222 . . . . 9.1(2) ?
    C231 P2 C221 C226 . . . . 61.3(2) ?
    C217 P2 C221 C226 . . . . -46.5(2) ?
    Pt1 P2 C221 C226 . . . . -169.15(17) ?
    C226 C221 C222 C223 . . . . -1.9(3) ?
    P2 C221 C222 C223 . . . . 179.77(18) ?
    C221 C222 C223 C224 . . . . 1.0(4) ?
    C222 C223 C224 C225 . . . . 0.4(4) ?
    C223 C224 C225 C226 . . . . -0.8(4) ?
    C224 C225 C226 C221 . . . . -0.1(4) ?
    C222 C221 C226 C225 . . . . 1.4(3) ?
    P2 C221 C226 C225 . . . . 179.72(18) ?
    C221 P2 C231 C236 . . . . -4.0(2) ?
    C217 P2 C231 C236 . . . . 104.22(19) ?
    Pt1 P2 C231 C236 . . . . -131.67(17) ?
    C221 P2 C231 C232 . . . . 175.15(17) ?
    C217 P2 C231 C232 . . . . -76.59(18) ?
    Pt1 P2 C231 C232 . . . . 47.52(19) ?
    C236 C231 C232 C233 . . . . 1.0(3) ?
    P2 C231 C232 C233 . . . . -178.27(17) ?
    C231 C232 C233 C234 . . . . -0.1(3) ?
    C232 C233 C234 C235 . . . . -0.8(3) ?
    C233 C234 C235 C236 . . . . 1.0(4) ?
    C234 C235 C236 C231 . . . . -0.1(4) ?
    C232 C231 C236 C235 . . . . -0.8(3) ?
    P2 C231 C236 C235 . . . . 178.35(18) ?
    Cl9B Cl0A C3 Cl9A . . . . 8.4(7) ?
    Cl9B Cl0A C3 Cl . . . . 48.7(17) ?
    Cl0A Cl9B C3 Cl9A . . . . -22.6(19) ?
    Cl0A Cl9B C3 Cl . . . . -30.5(13) ?
