# Supplementary material for: cis-Bis(benzyl­diphenyl­phosphane-κP)dichloridoplatinum(II) dichloro­methane sesquisolvate
Source: Acta Crystallogr Sect E Struct Rep Online. 2011 Nov 23;67(Pt 12):m1800. doi: 10.1107/S1600536811049269 (PMC3238707; doi:10.1107/S1600536811049269)
Supplement: Supplementary file 2 [file e-67-m1800-Isup2.hkl]

# 
# h,k,l, Fc-squared, Fo-squared, sigma(Fo-squared) and status flag 
# 
data_I
_shelx_title ' mo_11hp_wld27b_0m in P-1' 
_shelx_refln_list_code          4 
_shelx_F_calc_maximum      480.48 
_exptl_crystal_F_000      1868.00 
_reflns_d_resolution_high  0.7464 
 
loop_ 
 _symmetry_equiv_pos_as_xyz 
 'x, y, z' 
 '-x, -y, -z' 
 
_cell_length_a    11.4087 
_cell_length_b    18.6187 
_cell_length_c    19.3802 
_cell_angle_alpha 108.079 
_cell_angle_beta  100.438 
_cell_angle_gamma  99.438 
 
_shelx_F_squared_multiplier     1.000 
 
loop_ 
 _refln_index_h 
 _refln_index_k 
 _refln_index_l 
 _refln_F_squared_calc 
 _refln_F_squared_meas 
 _refln_F_squared_sigma 
 _refln_observed_status 
   1   0   0     1775.53     1548.37     27.38 o 
   2   0   0    46705.70    44612.19    564.92 o 
   3   0   0    14705.85    15217.41    186.05 o 
   4   0   0     1979.42     2575.75     37.35 o 
   5   0   0    10639.28    10456.18    137.89 o 
   6   0   0    13871.39    13674.87    217.03 o 
   7   0   0    17251.92    17098.88    197.03 o 
   8   0   0    18611.15    18093.32    220.73 o 
   9   0   0      462.17      480.27     17.43 o 
  10   0   0     4359.92     4587.96     72.51 o 
  11   0   0    12845.21    12287.40    188.98 o 
  12   0   0      468.64      441.22     28.07 o 
  13   0   0    10790.83    10866.42    187.58 o 
  14   0   0       10.79       -2.14     26.11 o 
 -14   1   0     1070.47     1066.35     48.38 o 
 -13   1   0       18.88       12.24     24.07 o 
 -12   1   0     3439.94     3535.62     90.16 o 
 -11   1   0    11496.69    11062.96    187.03 o 
 -10   1   0      121.17      129.71     14.64 o 
  -9   1   0    47457.24    46826.21    593.67 o 
  -8   1   0      771.19      744.84     18.70 o 
  -7   1   0    33552.67    31662.62    385.90 o 
  -6   1   0    36756.14    36467.09    471.23 o 
  -5   1   0      123.10      162.65      8.35 o 
  -4   1   0    17227.50    16185.49    209.89 o 
  -3   1   0     5339.58     5196.56     68.99 o 
  -2   1   0    10042.32     8309.14    107.65 o 
  -1   1   0    46094.89    44269.54    505.27 o 
   0   1   0       26.59       -1.30      1.30 o 
   1   1   0     6511.82     7331.08     93.82 o 
   2   1   0    47307.81    45469.79    520.90 o 
   3   1   0     8313.84     7958.56    102.50 o 
   4   1   0    32972.65    30843.10    435.56 o 
   5   1   0    10582.87    10731.61    125.13 o 
   6   1   0    41862.66    41913.69    474.21 o 
   7   1   0      448.21      410.00     13.97 o 
   8   1   0      569.10      596.59     17.17 o 
   9   1   0     9944.42    10535.06    140.31 o 
  10   1   0     1946.43     2042.02     57.13 o 
  11   1   0    10632.44    10703.12    167.03 o 
  12   1   0      416.50      384.86     27.58 o 
  13   1   0      511.27      434.12     30.22 o 
  14   1   0     1144.12     1042.34     41.21 o 
 -14   2   0       22.94       60.37     26.24 o 
 -13   2   0     6550.10     6939.67    163.09 o 
 -12   2   0      647.57      692.52     30.99 o 
 -11   2   0     8877.12     8489.37    156.67 o 
 -10   2   0     7856.84     7864.56    117.66 o 
  -9   2   0      210.82      215.31     13.08 o 
  -8   2   0     5273.11     5054.03     67.84 o 
  -7   2   0    58963.91    59252.70    763.22 o 
  -6   2   0     5965.78     6285.79     85.69 o 
  -5   2   0    42256.93    40749.01    525.00 o 
  -4   2   0      150.52      202.94      9.00 o 
  -3   2   0   180604.80   180687.22   2470.63 o 
  -2   2   0     8010.65     8029.84    103.65 o 
  -1   2   0    15995.02    16414.75    179.48 o 
   0   2   0    71947.91    73511.48    760.12 o 
   1   2   0     3166.27     3522.71     63.44 o 
   2   2   0    59957.67    58788.98    789.71 o 
   3   2   0     3113.69     3339.37     42.51 o 
   4   2   0     1146.73     1612.46     22.20 o 
   5   2   0      996.71      887.69     16.17 o 
   6   2   0     9736.80     9226.69    114.46 o 
   7   2   0      733.57      823.07     18.87 o 
   8   2   0    29138.67    27673.92    333.99 o 
   9   2   0      217.95      250.04     16.88 o 
  10   2   0    41665.76    40838.20    553.15 o 
  11   2   0      661.30      630.18     30.58 o 
  12   2   0     7708.98     7677.76    137.12 o 
  13   2   0     2039.38     2015.13     55.26 o 
  14   2   0       22.35       17.62     31.08 o 
 -14   3   0    10404.22    10587.75    227.38 o 
 -13   3   0       21.93       46.24     23.89 o 
 -12   3   0    29138.73    29848.84    481.35 o 
 -11   3   0      935.35      823.21     35.04 o 
 -10   3   0     8309.53     8410.75    135.69 o 
  -9   3   0     6911.48     6701.25     95.49 o 
  -8   3   0       23.14       80.72     11.04 o 
  -7   3   0    17440.10    16712.48    219.48 o 
  -6   3   0     9246.00     8679.16    124.30 o 
  -5   3   0     5771.85     5676.94     76.70 o 
  -4   3   0     4145.03     3803.62     55.90 o 
  -3   3   0    11394.98    10845.05    140.60 o 
  -2   3   0    46502.46    49610.30    770.33 o 
  -1   3   0    46878.40    48183.44    498.08 o 
   0   3   0      665.65      691.64      9.94 o 
   1   3   0    41716.29    43227.86    513.16 o 
   2   3   0     3296.15     3515.65     41.96 o 
   3   3   0    73062.27    70569.70   1057.57 o 
   4   3   0    21789.24    20812.91    249.87 o 
   5   3   0    15374.96    15854.28    191.96 o 
   6   3   0    19322.85    19345.83    234.01 o 
   7   3   0     6689.22     7121.68     90.94 o 
   8   3   0     4021.56     4303.39     62.97 o 
   9   3   0     8678.52     8529.66    123.72 o 
  10   3   0     2604.68     2759.61     63.91 o 
  11   3   0      678.35      587.50     26.68 o 
  12   3   0      810.07      656.28     36.06 o 
  13   3   0      301.93      305.52     38.28 o 
  14   3   0     6973.60     7414.57    274.28 o 
 -14   4   0     1694.82     1720.79     51.79 o 
 -13   4   0     4651.40     4777.65     93.21 o 
 -12   4   0     1875.39     1793.34     56.32 o 
 -11   4   0     1695.15     1545.71     63.47 o 
 -10   4   0    10406.97    10831.64    171.32 o 
  -9   4   0      929.73      888.72     23.87 o 
  -8   4   0    18913.73    18701.15    245.72 o 
  -7   4   0     4841.38     4272.89     61.15 o 
  -6   4   0    30338.46    31368.02    405.35 o 
  -5   4   0     7487.09     6915.19     98.85 o 
  -4   4   0     4825.95     4237.71     57.18 o 
  -3   4   0    42813.96    44280.50    603.14 o 
  -2   4   0    30983.43    32047.09    409.84 o 
  -1   4   0    69147.96    70076.70    790.90 o 
   0   4   0    76795.46    79174.66    854.25 o 
   1   4   0     4063.87     3853.04     55.67 o 
   2   4   0    11821.61    12594.21    171.75 o 
   3   4   0    39821.18    40749.59    513.08 o 
   4   4   0    11275.45    11741.66    143.05 o 
   5   4   0    49398.92    47244.80    563.98 o 
   6   4   0       94.37       69.02      9.02 o 
   7   4   0    13311.52    12485.82    174.54 o 
   8   4   0     2917.81     2696.08     49.93 o 
   9   4   0     5815.35     5643.79     92.48 o 
  10   4   0     5625.22     5459.77     90.94 o 
  11   4   0      410.97      403.26     26.48 o 
  12   4   0     6647.90     6633.71    135.22 o 
  13   4   0     1483.96     1462.23     53.62 o 
 -15   5   0     4650.57     4533.15    171.14 o 
 -14   5   0     2165.55     2186.07     57.86 o 
 -13   5   0      110.57       90.94     28.08 o 
 -12   5   0     8763.11     8442.87    169.60 o 
 -11   5   0     5397.43     5350.63    102.29 o 
 -10   5   0    13442.59    13589.49    232.46 o 
  -9   5   0     6900.96     6831.33     95.69 o 
  -8   5   0      328.97      275.67     13.29 o 
  -7   5   0      263.68      372.25     15.26 o 
  -6   5   0    20289.77    20138.75    279.55 o 
  -5   5   0     4070.67     3889.28     54.27 o 
  -4   5   0   152794.44   147947.66   2017.46 o 
  -3   5   0      655.34      627.91     13.55 o 
  -2   5   0   150851.38   155059.55   1982.86 o 
  -1   5   0    21795.82    23489.97    265.69 o 
   0   5   0     9385.95     9525.88    108.92 o 
   1   5   0    16142.62    16578.29    198.57 o 
   2   5   0     2346.90     1985.77     33.07 o 
   3   5   0    41174.80    40620.45    543.48 o 
   4   5   0    10268.96    10537.83    136.43 o 
   5   5   0    14023.12    14530.51    187.45 o 
   6   5   0      320.10      288.18     12.99 o 
   7   5   0     2624.72     2857.88     47.91 o 
   8   5   0     6653.78     6631.88    105.19 o 
   9   5   0     9316.88     9769.80    150.77 o 
  10   5   0      274.89      303.19     24.67 o 
  11   5   0    12128.79    12408.29    210.08 o 
  12   5   0       98.03       76.13     27.13 o 
  13   5   0     2647.68     2600.83     72.39 o 
 -15   6   0     4015.70     4286.66    214.21 o 
 -14   6   0       79.28      118.67     33.05 o 
 -13   6   0    26242.81    26517.41    636.04 o 
 -12   6   0     1711.64     1799.28     62.16 o 
 -11   6   0    11306.98    10981.58    278.95 o 
 -10   6   0     2805.31     2639.61     57.24 o 
  -9   6   0      563.92      627.07     18.86 o 
  -8   6   0    10100.10     9826.53    132.37 o 
  -7   6   0       61.95       73.92      9.70 o 
  -6   6   0    25573.81    24634.37    339.61 o 
  -5   6   0    22910.92    23723.43    326.16 o 
  -4   6   0     7561.34     7133.39    100.81 o 
  -3   6   0    39670.63    39876.76    510.55 o 
  -2   6   0     7046.62     6504.28     86.10 o 
  -1   6   0       87.58       99.24      4.77 o 
   0   6   0    19840.23    19738.06    224.46 o 
   1   6   0     5224.32     5467.46     65.56 o 
   2   6   0    27710.14    26904.06    347.76 o 
   3   6   0    10965.59    12681.21    174.04 o 
   4   6   0     6866.49     6985.21     99.00 o 
   5   6   0     9558.49     9523.03    124.98 o 
   6   6   0     1448.83     1220.31     29.63 o 
   7   6   0    26107.81    25737.40    376.34 o 
   8   6   0     1997.20     2073.33     42.93 o 
   9   6   0     5686.53     5376.92    117.09 o 
  10   6   0     1671.35     1497.08     38.94 o 
  11   6   0      706.23      555.26     30.81 o 
  12   6   0        1.95      -27.23     27.23 o 
  13   6   0     5553.30     5906.89    203.51 o 
 -14   7   0     3900.72     3774.24     90.60 o 
 -13   7   0     1501.44     1393.62     51.38 o 
 -12   7   0     1496.85     1470.66     48.89 o 
 -11   7   0     2781.83     2918.60     63.68 o 
 -10   7   0      802.50      788.73     38.98 o 
  -9   7   0    35350.30    35346.90    531.94 o 
  -8   7   0     2603.26     2478.90     42.35 o 
  -7   7   0    21257.96    21122.11    274.56 o 
  -6   7   0      318.50      320.15     12.17 o 
  -5   7   0    18262.93    19568.74    269.88 o 
  -4   7   0    35961.95    37238.54    509.18 o 
  -3   7   0     2847.21     3187.85     44.26 o 
  -2   7   0    49872.14    51493.32    581.01 o 
  -1   7   0     3394.20     3411.95     41.38 o 
   0   7   0     3814.79     4106.82     52.87 o 
   1   7   0     4066.98     4527.07     52.06 o 
   2   7   0     1830.55     1269.45     20.18 o 
   3   7   0     5740.42     5948.34     79.65 o 
   4   7   0    23492.90    22788.44    290.63 o 
   5   7   0    18396.13    18354.96    252.50 o 
   6   7   0    16664.46    16860.65    232.18 o 
   7   7   0      890.62      739.88     23.55 o 
   8   7   0    11598.89    11691.40    178.23 o 
   9   7   0     6251.20     6065.43     99.60 o 
  10   7   0      964.32     1031.35     32.55 o 
  11   7   0     4368.06     4408.31     88.31 o 
  12   7   0       88.44       54.60     29.30 o 
 -14   8   0     2587.66     2738.40     74.03 o 
 -13   8   0     3855.16     4057.23     94.20 o 
 -12   8   0     1045.34      915.28     49.40 o 
 -11   8   0    11727.15    11538.40    223.73 o 
 -10   8   0     3542.90     3713.03     99.14 o 
  -9   8   0     1330.79     1411.52     44.95 o 
  -8   8   0     1080.50      929.48     26.96 o 
  -7   8   0     7821.19     8121.91    116.94 o 
  -6   8   0     2756.62     2897.96     45.97 o 
  -5   8   0    15250.97    15364.01    213.24 o 
  -4   8   0      581.64      355.11     11.28 o 
  -3   8   0    83380.03    86824.91   1109.33 o 
  -2   8   0       10.62       23.18      5.44 o 
  -1   8   0     6010.28     5428.19     64.20 o 
   0   8   0     8742.71     8787.87    101.90 o 
   1   8   0     6121.61     6142.46     69.63 o 
   2   8   0    14061.54    12582.20    153.14 o 
   3   8   0     1802.75     1605.67     24.80 o 
   4   8   0    15071.53    14836.69    191.14 o 
   5   8   0     3930.58     3844.33     69.40 o 
   6   8   0     4188.00     4257.23     70.32 o 
   7   8   0      170.59      196.13     17.26 o 
   8   8   0     1797.39     1854.68     42.75 o 
   9   8   0      322.42      390.67     22.96 o 
  10   8   0     3007.62     3231.77     62.60 o 
  11   8   0     2454.54     2500.75     79.61 o 
  12   8   0     6790.19     7352.98    183.11 o 
 -14   9   0     6439.74     6645.07    166.60 o 
 -13   9   0        6.12      -18.37     23.88 o 
 -12   9   0     9819.22     9521.32    189.10 o 
 -11   9   0       25.55        9.25     25.52 o 
 -10   9   0     6910.22     6702.96    135.31 o 
  -9   9   0     3193.16     2950.95     69.40 o 
  -8   9   0       56.20       84.96     12.22 o 
  -7   9   0     7954.46     7551.47    109.36 o 
  -6   9   0     7040.04     7279.82    104.85 o 
  -5   9   0    12728.17    12902.23    180.09 o 
  -4   9   0     3578.49     3403.80     48.17 o 
  -3   9   0    11992.88    12250.61    160.12 o 
  -2   9   0     1102.91     1048.87     17.09 o 
  -1   9   0     2158.33     2326.00     30.52 o 
   0   9   0      713.34      737.47     14.05 o 
   1   9   0    47980.21    49160.42    530.93 o 
   2   9   0      133.80      235.02      8.98 o 
   3   9   0    19895.80    19455.10    248.93 o 
   4   9   0     2332.54     2364.21     39.81 o 
   5   9   0     3226.05     3223.78     55.56 o 
   6   9   0    18462.23    18262.63    270.04 o 
   7   9   0        5.68        4.79     15.80 o 
   8   9   0     9362.87     9202.14    143.58 o 
   9   9   0      202.41      168.15     20.82 o 
  10   9   0     2265.74     2364.77     52.88 o 
  11   9   0      200.63      176.64     27.98 o 
  12   9   0      701.97      701.98     73.94 o 
 -14  10   0     3431.46     3434.29    104.65 o 
 -13  10   0     1492.79     1421.05     51.43 o 
 -12  10   0       20.34       -0.53     22.44 o 
 -11  10   0       49.35       81.05     21.95 o 
 -10  10   0    11874.73    11609.32    227.75 o 
  -9  10   0       64.55       58.82     17.05 o 
  -8  10   0    30233.79    30081.13    451.56 o 
  -7  10   0     4479.31     4469.23     68.12 o 
  -6  10   0    25340.59    25785.18    500.73 o 
  -5  10   0     4728.24     4881.52     72.18 o 
  -4  10   0     8695.09     9192.76    121.76 o 
  -3  10   0     9904.38    10017.41    161.61 o 
  -2  10   0      251.83      388.68     10.35 o 
  -1  10   0    28002.26    27464.66    312.77 o 
   0  10   0      919.11      787.53     19.62 o 
   1  10   0      143.18      139.90      7.99 o 
   2  10   0      383.88      418.64     11.71 o 
   3  10   0     2142.35     2203.72     33.27 o 
   4  10   0     9838.24     9579.32    134.75 o 
   5  10   0    10881.38    10261.64    174.65 o 
   6  10   0       15.94       18.62     14.78 o 
   7  10   0    15267.95    15535.69    233.55 o 
   8  10   0       88.59       76.13     19.49 o 
   9  10   0     2203.69     1992.76     47.10 o 
  10  10   0     7986.64     8596.35    138.80 o 
  11  10   0      611.50      679.77     46.04 o 
 -14  11   0      229.59      244.38     66.87 o 
 -13  11   0      547.30      549.86     44.46 o 
 -12  11   0     4231.56     4066.36    102.35 o 
 -11  11   0       67.09      -13.18     26.83 o 
 -10  11   0    10314.72    10125.89    196.21 o 
  -9  11   0     8697.77     8703.01    138.29 o 
  -8  11   0     9682.36     9871.69    169.44 o 
  -7  11   0     1343.35     1548.96     33.91 o 
  -6  11   0     1794.47     1586.84     30.67 o 
  -5  11   0       55.81       88.21     10.52 o 
  -4  11   0    36007.55    36327.29    532.69 o 
  -3  11   0      205.02      274.32     10.95 o 
  -2  11   0    16767.08    17956.27    236.20 o 
  -1  11   0       34.51       57.36      7.61 o 
   0  11   0     9631.24     9219.01    108.52 o 
   1  11   0    12946.31    13299.46    147.59 o 
   2  11   0      549.19      480.76     16.37 o 
   3  11   0    28717.51    28160.06    307.79 o 
   4  11   0      482.95      380.06     16.00 o 
   5  11   0    10512.46    10228.40    155.99 o 
   6  11   0      107.83       76.86     16.33 o 
   7  11   0     1159.18     1053.29     31.78 o 
   8  11   0       98.51       48.21     19.70 o 
   9  11   0      697.38      617.33     28.42 o 
  10  11   0     2534.12     2500.36     56.60 o 
  11  11   0     6638.12     7075.03    185.24 o 
 -14  12   0     1659.50     1661.78     88.11 o 
 -13  12   0     6101.29     6096.71    187.45 o 
 -12  12   0      161.77       88.40     32.72 o 
 -11  12   0    13470.27    13684.22    261.95 o 
 -10  12   0      863.50      720.37     29.74 o 
  -9  12   0     4993.56     5032.68    105.45 o 
  -8  12   0    15768.14    16273.31    412.75 o 
  -7  12   0      560.68      448.77     21.40 o 
  -6  12   0    24884.64    26202.67    392.84 o 
  -5  12   0      126.37      178.72     12.22 o 
  -4  12   0     9860.25    10048.67    172.10 o 
  -3  12   0       52.76       98.91      9.58 o 
  -2  12   0     2279.71     2335.61     32.26 o 
  -1  12   0      443.20      509.48     13.07 o 
   0  12   0    15249.09    15526.49    181.47 o 
   1  12   0     3333.88     3207.30     40.54 o 
   2  12   0    19076.41    18432.20    203.52 o 
   3  12   0      467.27      474.65     14.76 o 
   4  12   0     6300.59     6099.77     80.44 o 
   5  12   0    12930.78    11546.31    175.15 o 
   6  12   0     5185.11     4895.97     82.51 o 
   7  12   0    10518.59    10672.06    165.23 o 
   8  12   0        7.91      -19.78     19.78 o 
   9  12   0     8906.10     9356.21    149.92 o 
  10  12   0       67.95       80.11     27.39 o 
 -14  13   0      281.18      281.45     53.68 o 
 -13  13   0     3155.77     3068.98    116.13 o 
 -12  13   0       87.69       23.32     33.14 o 
 -11  13   0     1947.54     2067.62     79.15 o 
 -10  13   0       44.66       42.96     17.78 o 
  -9  13   0     4671.53     4391.38     97.44 o 
  -8  13   0     6442.56     6302.94    113.48 o 
  -7  13   0    32229.89    32529.36    655.23 o 
  -6  13   0       25.12       31.04     15.41 o 
  -5  13   0     9003.47     9284.23    174.42 o 
  -4  13   0    14825.22    15318.60    286.48 o 
  -3  13   0     1819.16     1584.33     28.57 o 
  -2  13   0    20967.03    21111.76    242.69 o 
  -1  13   0      184.45      146.54      9.80 o 
   0  13   0    30005.73    30539.62    376.46 o 
   1  13   0     4191.84     4305.84     55.29 o 
   2  13   0    12272.97    11996.49    148.79 o 
   3  13   0     2167.18     1945.95     32.97 o 
   4  13   0     4831.59     4857.41     70.69 o 
   5  13   0      530.41      548.10     19.21 o 
   6  13   0    12989.41    12806.60    195.16 o 
   7  13   0       77.67       75.69     20.63 o 
   8  13   0     8437.97     8416.21    135.07 o 
   9  13   0      281.66      277.66     29.21 o 
  10  13   0     1590.56     1590.35     58.47 o 
 -13  14   0     4684.43     4443.10    149.71 o 
 -12  14   0      891.15      818.75     59.96 o 
 -11  14   0     5100.05     4829.88    134.78 o 
 -10  14   0      137.86      121.31     17.97 o 
  -9  14   0    12029.52    12080.88    221.37 o 
  -8  14   0     2884.49     2686.38     75.58 o 
  -7  14   0    13950.55    14023.27    236.50 o 
  -6  14   0      842.15      750.61     26.31 o 
  -5  14   0     3222.97     3049.84     60.58 o 
  -4  14   0     3157.64     3141.68     60.02 o 
  -3  14   0     6461.16     6811.92     93.52 o 
  -2  14   0     2093.75     1973.83     30.27 o 
  -1  14   0    32779.33    32532.39    371.59 o 
   0  14   0    10430.92    11025.97    138.39 o 
   1  14   0     8218.96     8462.37    102.15 o 
   2  14   0    21964.58    22351.69    258.40 o 
   3  14   0      718.25      632.82     23.88 o 
   4  14   0    14662.29    14406.24    189.52 o 
   5  14   0       31.78       30.81     14.85 o 
   6  14   0     1542.53     1725.47     35.06 o 
   7  14   0      230.54      218.11     20.40 o 
   8  14   0       65.43       33.84     24.85 o 
   9  14   0      754.65      858.66     41.58 o 
 -13  15   0      781.95      658.89     74.80 o 
 -12  15   0    11025.15    10579.96    297.17 o 
 -11  15   0       51.52       -8.67     32.06 o 
 -10  15   0     6293.10     6031.04    127.16 o 
  -9  15   0     2022.58     1773.29     50.16 o 
  -8  15   0     3403.31     3196.31    103.77 o 
  -7  15   0    17895.79    17152.08    320.32 o 
  -6  15   0      664.90      627.46     25.85 o 
  -5  15   0    24659.50    24818.30    499.55 o 
  -4  15   0       56.62       51.97     14.11 o 
  -3  15   0     9275.85     8969.03    141.08 o 
  -2  15   0     1565.14     1620.96     28.88 o 
  -1  15   0     1334.96     1336.41     24.98 o 
   0  15   0     3021.47     3203.11     44.47 o 
   1  15   0    18647.64    18775.68    218.19 o 
   2  15   0     4407.84     4278.39     59.80 o 
   3  15   0    18341.82    18608.11    228.32 o 
   4  15   0     1576.44     1584.76     31.91 o 
   5  15   0     3533.92     3505.45     70.14 o 
   6  15   0    10355.19    10473.81    143.64 o 
   7  15   0      564.63      566.91     26.69 o 
   8  15   0    15356.55    16059.52    229.75 o 
   9  15   0      263.34      192.29     35.10 o 
 -13  16   0     1697.04     1558.57     95.20 o 
 -12  16   0     5999.21     6107.20    187.35 o 
 -11  16   0       31.69       43.81     33.57 o 
 -10  16   0      267.46      248.56     35.48 o 
  -9  16   0     2374.60     1966.18     57.41 o 
  -8  16   0     8191.27     8073.38    197.71 o 
  -7  16   0       39.31       31.45     22.11 o 
  -6  16   0    23726.78    23388.28    601.35 o 
  -5  16   0      754.33      676.80     29.95 o 
  -4  16   0    11507.35    11088.45    189.29 o 
  -3  16   0    12908.03    12465.65    211.18 o 
  -2  16   0       16.59       33.96     13.76 o 
  -1  16   0    31531.46    31080.21    424.10 o 
   0  16   0      448.41      301.04     15.47 o 
   1  16   0    17771.95    17827.46    249.04 o 
   2  16   0      744.18      533.00     20.18 o 
   3  16   0      805.91      824.60     24.45 o 
   4  16   0       60.57      103.12     17.28 o 
   5  16   0     1233.78     1234.18     32.76 o 
   6  16   0     1136.06     1202.46     35.79 o 
   7  16   0     4389.71     4729.23     80.51 o 
   8  16   0       47.51       87.88     26.46 o 
 -12  17   0     4272.60     4120.21    132.86 o 
 -11  17   0      540.66      532.23     44.34 o 
 -10  17   0    24295.47    23859.70    510.69 o 
  -9  17   0     1804.58     1663.33     63.09 o 
  -8  17   0     7140.47     6975.35    141.89 o 
  -7  17   0      929.65      837.28     36.14 o 
  -6  17   0     3405.19     3515.32     97.38 o 
  -5  17   0     3036.80     2893.58    100.44 o 
  -4  17   0     2476.08     2534.42     70.74 o 
  -3  17   0     3323.44     3167.19     64.39 o 
  -2  17   0    17984.14    18413.07    341.79 o 
  -1  17   0       62.12      140.88     20.25 o 
   0  17   0     4638.16     4522.56     72.05 o 
   1  17   0     5032.99     4738.56     75.27 o 
   2  17   0     2929.41     2732.50     50.80 o 
   3  17   0    17156.65    16676.50    308.00 o 
   4  17   0      832.27      826.16     28.26 o 
   5  17   0    12759.63    12926.62    186.52 o 
   6  17   0      439.41      423.18     29.00 o 
   7  17   0     2876.92     3026.95     67.41 o 
 -12  18   0     1546.72     1604.12     79.78 o 
 -11  18   0     8585.13     8273.50    202.53 o 
 -10  18   0     1199.43     1218.47     56.58 o 
  -9  18   0     8184.92     8186.59    190.14 o 
  -8  18   0     7325.87     7449.19    151.50 o 
  -7  18   0     3015.21     3026.13     74.44 o 
  -6  18   0     9758.71     9659.02    188.89 o 
  -5  18   0      427.07      361.42     28.16 o 
  -4  18   0    19618.75    19756.81    330.35 o 
  -3  18   0        1.20       20.68     26.32 o 
  -2  18   0     5875.84     6138.34     93.49 o 
  -1  18   0      690.14      664.89     32.70 o 
   0  18   0      499.48      657.77     24.04 o 
   1  18   0     7768.00     7746.31    115.50 o 
   2  18   0     5114.11     5310.19     84.25 o 
   3  18   0      643.54      598.86     25.43 o 
   4  18   0    10854.77    10984.07    172.53 o 
   5  18   0       29.60        1.27     25.01 o 
   6  18   0     3282.66     3469.95     71.25 o 
 -11  19   0     8332.27     8647.49    268.26 o 
 -10  19   0     1368.83     1323.07     59.05 o 
  -9  19   0       37.23       64.05     34.58 o 
  -8  19   0     2255.78     2264.41     84.93 o 
  -7  19   0      729.75      734.19     37.01 o 
  -6  19   0     1684.63     1712.75     54.52 o 
  -5  19   0     9257.37     9190.29    267.96 o 
  -4  19   0     1130.55     1101.55     38.07 o 
  -3  19   0    13087.65    12998.09    222.73 o 
  -2  19   0    12358.22    12472.52    238.14 o 
  -1  19   0      211.27      217.18     20.02 o 
   0  19   0    24513.06    25440.78    388.72 o 
   1  19   0       84.35       94.62     19.48 o 
   2  19   0     3950.01     3960.76     74.10 o 
   3  19   0      719.19      768.95     31.92 o 
   4  19   0     1379.97     1405.37     42.44 o 
   5  19   0     4075.77     4195.11     82.04 o 
 -10  20   0        1.43      -25.26     38.11 o 
  -9  20   0    12448.38    12268.92    276.06 o 
  -8  20   0        8.06        7.41     33.08 o 
  -7  20   0     3239.85     3239.03     93.18 o 
  -6  20   0     4397.37     4570.69    102.49 o 
  -5  20   0      788.82      793.77     38.14 o 
  -4  20   0     2896.74     2798.28     63.19 o 
  -3  20   0    12952.93    13155.41    280.54 o 
  -2  20   0     4850.69     4970.84     95.85 o 
  -1  20   0     8848.20     9061.25    144.15 o 
   0  20   0      219.07      258.79     23.40 o 
   1  20   0     1795.22     1776.79     45.53 o 
   2  20   0     9530.53    10029.02    160.09 o 
   3  20   0       82.74       82.58     24.18 o 
   4  20   0     6321.07     6278.57    108.53 o 
  -9  21   0        4.08      -15.08     36.09 o 
  -8  21   0     2990.28     2855.20    137.63 o 
  -7  21   0     6487.50     6335.29    156.08 o 
  -6  21   0     1132.59      965.10     50.23 o 
  -5  21   0    17472.05    17460.68    331.08 o 
  -4  21   0       57.68       12.14     22.65 o 
  -3  21   0    13481.64    13337.91    230.01 o 
  -2  21   0       73.06       52.10     21.69 o 
  -1  21   0     3825.31     3630.23     80.76 o 
   0  21   0     2514.98     2493.23     55.62 o 
   1  21   0     1576.31     1516.43     43.27 o 
   2  21   0     2198.25     2105.33     51.82 o 
   3  21   0     1421.59     1497.74     45.45 o 
  -8  22   0      469.00      436.62     50.43 o 
  -7  22   0     2951.41     2949.80     92.36 o 
  -6  22   0     2808.73     2535.50    108.16 o 
  -5  22   0      231.85      252.53     37.41 o 
  -4  22   0     2496.80     2450.71     93.25 o 
  -3  22   0     2299.88     2335.96     63.12 o 
  -2  22   0       21.25       10.32     25.16 o 
  -1  22   0     5149.61     5348.29     94.44 o 
   0  22   0        4.68      -10.04     22.75 o 
   1  22   0     6348.49     6472.59    111.00 o 
   2  22   0       55.83      -24.71     30.04 o 
  -6  23   0     3880.26     3849.03    119.13 o 
  -5  23   0      168.82      126.14     38.58 o 
  -4  23   0      221.04      263.70     40.91 o 
  -3  23   0     4496.65     4615.94    154.76 o 
  -2  23   0     1140.79     1000.29     49.80 o 
  -1  23   0     1550.60     1578.66     53.90 o 
   0  23   0     2927.58     2966.55    171.14 o 
   0 -23   1      156.87      184.26     25.68 o 
   1 -23   1      275.66      345.71     27.14 o 
   2 -23   1     6963.01     6820.68    144.99 o 
   3 -23   1      162.79       31.51     51.88 o 
   4 -23   1    12223.33    11928.20    269.51 o 
   5 -23   1      119.83      125.45     37.96 o 
   6 -23   1     6161.15     6355.48    157.80 o 
   7 -23   1     4635.97     4655.34    125.51 o 
  -2 -22   1     2164.88     2240.53     54.95 o 
  -1 -22   1      719.59      702.50     31.57 o 
   0 -22   1    12662.98    12640.81    221.33 o 
   1 -22   1     2196.67     2467.07     55.06 o 
   2 -22   1     7227.31     7452.96    146.67 o 
   3 -22   1      237.26      221.12     31.53 o 
   4 -22   1      786.76      875.73     48.16 o 
   5 -22   1      150.50      135.72     35.66 o 
   6 -22   1     3033.86     2903.54     88.03 o 
   7 -22   1      413.33      513.35     68.67 o 
   8 -22   1    10312.95    10353.95    238.12 o 
  -4 -21   1       10.76       29.47     31.81 o 
  -3 -21   1     1690.31     1828.33     53.73 o 
  -2 -21   1       23.79       38.90     23.06 o 
  -1 -21   1     9954.06    10106.67    160.67 o 
   0 -21   1      110.70      118.15     23.10 o 
   1 -21   1    13181.07    13544.79    208.43 o 
   2 -21   1     4633.67     4646.33     76.84 o 
   3 -21   1     1267.09     1159.90     44.50 o 
   4 -21   1     7658.94     7747.20    157.46 o 
   5 -21   1      759.01      683.09     49.34 o 
   6 -21   1     6943.15     6815.17    162.63 o 
   7 -21   1       15.00        7.40     32.67 o 
   8 -21   1     3537.30     3705.20    131.21 o 
   9 -21   1      199.08      174.95     39.28 o 
  10 -21   1     1253.09     1301.30     78.34 o 
  -5 -20   1     5764.35     6247.50    109.53 o 
  -4 -20   1       75.84       74.66     25.08 o 
  -3 -20   1    10907.20    11155.84    176.12 o 
  -2 -20   1       26.03       59.50     22.47 o 
  -1 -20   1     5587.19     5802.88     91.59 o 
   0 -20   1     1326.92     1210.82     33.65 o 
   1 -20   1     4180.30     4469.53     73.61 o 
   2 -20   1     2386.85     2309.82     56.19 o 
   3 -20   1    13802.14    13913.98    246.68 o 
   4 -20   1      325.60      400.24     37.95 o 
   5 -20   1    11715.66    11679.89    226.28 o 
   6 -20   1       52.97       60.67     31.60 o 
   7 -20   1     7426.92     7125.97    169.17 o 
   8 -20   1     6573.47     6819.95    223.69 o 
   9 -20   1      172.17       78.77     35.71 o 
  10 -20   1    13821.41    13788.30    311.58 o 
  -6 -19   1     9003.90     9195.65    150.97 o 
  -5 -19   1       40.33       36.14     24.48 o 
  -4 -19   1     7121.17     6835.81    115.56 o 
  -3 -19   1     1331.56     1412.71     38.00 o 
  -2 -19   1    13715.75    13549.89    201.82 o 
  -1 -19   1    11424.21    11287.74    163.15 o 
   0 -19   1      188.02      233.13     20.16 o 
   1 -19   1    23363.63    24001.07    331.48 o 
   2 -19   1      558.91      525.35     22.50 o 
   3 -19   1    14678.76    14659.42    248.28 o 
   4 -19   1      936.24      983.20     53.50 o 
   5 -19   1      299.30      304.49     28.41 o 
   6 -19   1      622.16      615.18     33.27 o 
   7 -19   1     4872.36     4659.82    118.50 o 
   8 -19   1     2308.46     2308.53     76.64 o 
   9 -19   1    10149.10     9841.05    227.89 o 
  10 -19   1        2.45       28.09     37.19 o 
  11 -19   1     5134.80     4980.13    131.67 o 
  -7 -18   1      173.58      152.34     28.15 o 
  -6 -18   1     3081.79     3233.87     67.50 o 
  -5 -18   1      124.89      127.31     22.31 o 
  -4 -18   1       30.75       45.91     20.05 o 
  -3 -18   1     2208.65     2292.69     47.07 o 
  -2 -18   1     1966.69     2044.38     52.34 o 
  -1 -18   1     2763.82     2603.07     48.94 o 
   0 -18   1    24762.08    24307.47    335.20 o 
   1 -18   1       17.22      -10.81     16.08 o 
   2 -18   1     5291.12     5197.74    105.49 o 
   3 -18   1    10769.51    10906.95    187.46 o 
   4 -18   1     2184.53     1948.33     50.00 o 
   5 -18   1    18941.88    18627.09    384.10 o 
   6 -18   1      494.24      461.23     30.75 o 
   7 -18   1    10479.87     9866.38    221.54 o 
   8 -18   1      378.49      351.22     38.50 o 
   9 -18   1     1963.81     1983.92     68.46 o 
  10 -18   1      789.45      823.10     48.10 o 
  11 -18   1     4182.81     3846.44    108.91 o 
  12 -18   1     2375.17     2393.65     87.61 o 
  -7 -17   1     5415.23     5345.34     89.66 o 
  -6 -17   1     2809.43     2721.19     57.70 o 
  -5 -17   1      638.99      632.44     29.35 o 
  -4 -17   1    29133.73    29275.76    403.48 o 
  -3 -17   1      186.05      208.35     19.83 o 
  -2 -17   1    18445.82    18679.17    260.30 o 
  -1 -17   1     1301.15     1328.96     33.19 o 
   0 -17   1     4611.72     4444.10     66.20 o 
   1 -17   1     2616.38     2473.59     45.44 o 
   2 -17   1      481.18      476.78     19.47 o 
   3 -17   1      897.44      727.97     35.65 o 
   4 -17   1    14727.29    14353.23    241.57 o 
   5 -17   1      652.72      672.23     30.84 o 
   6 -17   1    17486.87    17441.12    326.26 o 
   7 -17   1     1564.31     1444.10     46.68 o 
   8 -17   1     2530.12     2490.41     75.32 o 
   9 -17   1     7502.74     7151.28    167.44 o 
  10 -17   1      307.82      340.16     37.65 o 
  11 -17   1    14642.39    14314.31    317.06 o 
  12 -17   1        2.00      -21.60     44.06 o 
  -8 -16   1      690.14      800.88     32.73 o 
  -7 -16   1       82.89       52.17     21.75 o 
  -6 -16   1       64.34       35.57     19.80 o 
  -5 -16   1     3595.97     3764.24     65.14 o 
  -4 -16   1      240.74      231.84     18.33 o 
  -3 -16   1    10183.19    10072.66    178.53 o 
  -2 -16   1     3178.60     3380.52     53.36 o 
  -1 -16   1     4672.52     4931.05     67.52 o 
   0 -16   1    14027.92    14451.03    189.90 o 
   1 -16   1     3298.12     3197.39     53.37 o 
   2 -16   1    26431.31    26491.11    340.45 o 
   3 -16   1      323.02      342.02     15.59 o 
   4 -16   1     2808.31     3084.61     55.90 o 
   5 -16   1      477.84      478.88     24.99 o 
   6 -16   1       35.12       47.77     18.00 o 
   7 -16   1     8783.93     8966.12    174.75 o 
   8 -16   1     3082.89     3207.05    117.66 o 
   9 -16   1      637.82      526.79     37.77 o 
  10 -16   1     4868.36     4933.50    125.06 o 
  11 -16   1      244.02      157.69     36.46 o 
  12 -16   1     1311.72     1115.67     67.26 o 
  13 -16   1     3682.97     3548.03    130.57 o 
  -9 -15   1    10921.82    11157.66    178.40 o 
  -8 -15   1       65.41        1.64     23.47 o 
  -7 -15   1     8880.01     8733.34    122.96 o 
  -6 -15   1       18.75       51.77     18.08 o 
  -5 -15   1    12586.83    12276.45    165.11 o 
  -4 -15   1      170.88      235.00     17.28 o 
  -3 -15   1     1490.67     1415.80     29.08 o 
  -2 -15   1     5021.83     5332.83     68.30 o 
  -1 -15   1    21309.86    20555.43    237.90 o 
   0 -15   1     3838.67     3899.75     54.52 o 
   1 -15   1    15148.88    15516.54    190.89 o 
   2 -15   1     1464.34     1516.46     30.10 o 
   3 -15   1    15255.32    15493.10    222.03 o 
   4 -15   1     5311.12     5025.66     83.38 o 
   5 -15   1      101.04       70.84     16.67 o 
   6 -15   1    38347.46    39128.90    727.64 o 
   7 -15   1     2494.95     2389.83     82.12 o 
   8 -15   1    14657.40    14775.09    330.88 o 
   9 -15   1       49.98       48.41     23.54 o 
  10 -15   1     2001.29     1823.67     65.33 o 
  11 -15   1      987.75      885.81     48.64 o 
  12 -15   1      171.45      176.89     45.66 o 
  13 -15   1     5592.64     5501.33    239.14 o 
  -9 -14   1      943.64      965.50     39.75 o 
  -8 -14   1     4317.72     4259.51     85.53 o 
  -7 -14   1      213.05      156.61     24.50 o 
  -6 -14   1     9944.07    10074.45    166.56 o 
  -5 -14   1     5481.22     5518.00     75.57 o 
  -4 -14   1      900.09      782.50     24.54 o 
  -3 -14   1    24388.91    23487.65    285.16 o 
  -2 -14   1     6709.54     6819.50     88.21 o 
  -1 -14   1    18690.42    18070.42    200.06 o 
   0 -14   1      218.03      208.66     11.96 o 
   1 -14   1     7031.93     7613.43     91.80 o 
   2 -14   1     3929.26     4272.63     57.94 o 
   3 -14   1      272.22      333.62     12.99 o 
   4 -14   1     2759.84     3113.23     54.54 o 
   5 -14   1     6993.14     7122.24    123.84 o 
   6 -14   1     8367.54     9016.43    155.03 o 
   7 -14   1     2917.29     2925.90     60.14 o 
   8 -14   1     5242.70     5154.37    152.07 o 
   9 -14   1      494.76      558.70     33.68 o 
  10 -14   1    11087.95    11457.89    221.77 o 
  11 -14   1     1020.80      782.98     54.43 o 
  12 -14   1     8808.90     8679.59    295.81 o 
  13 -14   1        1.74      -12.78     44.06 o 
 -10 -13   1     6675.71     6537.99    123.31 o 
  -9 -13   1      103.53       56.70     28.33 o 
  -8 -13   1      436.65      475.52     26.08 o 
  -7 -13   1      312.67      348.36     23.35 o 
  -6 -13   1     3386.71     3242.35     67.92 o 
  -5 -13   1     3899.60     3710.65     54.31 o 
  -4 -13   1    16577.96    16466.81    202.50 o 
  -3 -13   1     2525.57     2423.23     35.89 o 
  -2 -13   1     6981.08     7149.32     83.10 o 
  -1 -13   1    10987.59    10605.52    119.61 o 
   0 -13   1       87.86       93.07      9.65 o 
   1 -13   1    24395.27    24718.88    298.53 o 
   2 -13   1      736.94      691.66     17.17 o 
   3 -13   1    12448.46    13050.14    151.73 o 
   4 -13   1       38.62       34.62      9.02 o 
   5 -13   1     9926.37     9477.25    166.39 o 
   6 -13   1    14521.87    14841.34    247.66 o 
   7 -13   1     2059.58     2331.46     48.98 o 
   8 -13   1     7157.46     7433.78    192.10 o 
   9 -13   1     8966.66     8600.01    150.99 o 
  10 -13   1     1242.32     1018.57     40.13 o 
  11 -13   1     1274.91     1179.21     85.00 o 
  12 -13   1       96.05       14.42     39.97 o 
  13 -13   1      108.84       82.86     44.79 o 
  14 -13   1     6510.42     5970.26    188.95 o 
 -11 -12   1     4454.04     4835.00    201.74 o 
 -10 -12   1     2601.95     2478.18     96.81 o 
  -9 -12   1      145.03       90.89     23.04 o 
  -8 -12   1     9548.16     9588.19    151.40 o 
  -7 -12   1      242.49      267.74     21.02 o 
  -6 -12   1    18367.28    18201.36    271.48 o 
  -5 -12   1      103.54       87.08     15.19 o 
  -4 -12   1    10799.87    10196.98    128.46 o 
  -3 -12   1       73.43       94.30      9.86 o 
  -2 -12   1      242.15      283.00     11.17 o 
  -1 -12   1    16263.07    15734.22    173.97 o 
   0 -12   1    12699.47    13158.67    152.72 o 
   1 -12   1     1916.78     2291.99     33.72 o 
   2 -12   1    16313.20    16454.62    189.54 o 
   3 -12   1      292.59      363.98     18.51 o 
   4 -12   1     1201.33     1109.04     23.67 o 
   5 -12   1     5764.99     5563.05     76.48 o 
   6 -12   1     3041.76     2796.61     55.25 o 
   7 -12   1    29168.05    28701.63    430.60 o 
   8 -12   1      422.44      436.74     19.66 o 
   9 -12   1     5421.76     5492.62     91.18 o 
  10 -12   1     2800.59     2805.41     79.77 o 
  11 -12   1     6257.13     6259.31    151.73 o 
  12 -12   1     7815.98     7510.61    313.95 o 
  13 -12   1      444.74      466.80     52.07 o 
  14 -12   1     4718.11     4905.33    253.88 o 
 -11 -11   1      242.49      290.71     30.91 o 
 -10 -11   1     1495.79     1731.40     47.77 o 
  -9 -11   1     8031.35     8309.45    134.22 o 
  -8 -11   1       63.07       46.94     19.18 o 
  -7 -11   1     3595.60     3361.24     61.81 o 
  -6 -11   1       38.25       38.72     15.25 o 
  -5 -11   1     1632.89     1584.43     34.91 o 
  -4 -11   1    15069.21    15187.69    255.29 o 
  -3 -11   1      172.70      193.11     10.23 o 
  -2 -11   1    48180.14    47278.70    518.30 o 
  -1 -11   1     1178.26     1193.66     19.34 o 
   0 -11   1    19746.43    19997.27    229.04 o 
   1 -11   1     3239.32     3172.86     40.54 o 
   2 -11   1     7383.17     7441.40     87.85 o 
   3 -11   1     2435.29     2826.61     39.25 o 
   4 -11   1     1785.25     1864.55     31.07 o 
   5 -11   1    14180.51    14753.55    192.57 o 
   6 -11   1     7982.90     8160.84    117.46 o 
   7 -11   1      728.27      660.35     29.90 o 
   8 -11   1     2024.03     1836.58     40.64 o 
   9 -11   1     3060.04     2904.27     54.29 o 
  10 -11   1      352.34      364.61     21.62 o 
  11 -11   1    10042.96     9827.53    191.88 o 
  12 -11   1       86.96      185.05     35.46 o 
  13 -11   1     5834.08     5675.55    177.94 o 
  14 -11   1     1407.14     1259.33     74.42 o 
 -11 -10   1    12140.76    12716.08    298.49 o 
 -10 -10   1      137.06      152.02     23.44 o 
  -9 -10   1     1742.57     1759.14     43.18 o 
  -8 -10   1     1854.94     1830.35     42.78 o 
  -7 -10   1       29.25       -3.85     15.76 o 
  -6 -10   1     9530.24     9457.58    144.85 o 
  -5 -10   1    10674.60    10509.34    160.25 o 
  -4 -10   1     5452.04     5291.11     84.38 o 
  -3 -10   1    24952.65    24982.38    285.58 o 
  -2 -10   1       53.24       69.83      7.49 o 
  -1 -10   1     8983.44     9047.58    101.36 o 
   0 -10   1     6435.52     6717.96     79.70 o 
   1 -10   1     1015.09     1023.47     17.21 o 
   2 -10   1    23917.49    22469.06    256.14 o 
   3 -10   1     1126.89     1184.99     18.95 o 
   4 -10   1    43960.29    45126.61    578.36 o 
   5 -10   1     2734.50     2872.81     41.72 o 
   6 -10   1      904.91     1057.50     21.09 o 
   7 -10   1     2938.17     2738.97     44.82 o 
   8 -10   1       34.45       78.86     12.88 o 
   9 -10   1    18627.00    17960.30    300.57 o 
  10 -10   1     2588.05     2529.47     61.25 o 
  11 -10   1     4177.17     4431.84    140.78 o 
  12 -10   1      879.73      991.91     52.35 o 
  13 -10   1     3804.77     3646.92    105.53 o 
  14 -10   1        9.27      -14.73     44.88 o 
 -12  -9   1     6425.43     6449.49    135.88 o 
 -11  -9   1     1378.18     1343.47     44.96 o 
 -10  -9   1     6989.79     6422.41    107.21 o 
  -9  -9   1     3698.44     4010.11     72.67 o 
  -8  -9   1     1562.47     1351.70     54.23 o 
  -7  -9   1    33614.85    34697.27    507.60 o 
  -6  -9   1     2741.87     2538.78     65.05 o 
  -5  -9   1    18227.19    17814.80    244.51 o 
  -4  -9   1     1475.73     1365.15     25.49 o 
  -3  -9   1     9329.23     9508.38    124.36 o 
  -2  -9   1     2096.46     1879.58     25.48 o 
  -1  -9   1      754.12      828.23     14.50 o 
   0  -9   1    11713.23    12246.78    141.15 o 
   1  -9   1    15188.29    16941.11    193.45 o 
   2  -9   1    20873.74    21442.52    244.26 o 
   3  -9   1     1028.39      855.85     17.34 o 
   4  -9   1    12526.65    12679.77    165.43 o 
   5  -9   1       60.86       48.12      7.20 o 
   6  -9   1    15658.38    15804.75    205.88 o 
   7  -9   1       82.63      132.37      9.02 o 
   8  -9   1    21397.64    21902.30    330.86 o 
   9  -9   1     2067.69     1995.21     45.35 o 
  10  -9   1    13006.88    12327.34    288.24 o 
  11  -9   1     4303.26     4259.78    121.06 o 
  12  -9   1     2325.29     2093.64     57.61 o 
  13  -9   1     4909.49     4698.83    125.54 o 
  14  -9   1      357.34      367.07     50.99 o 
 -12  -8   1       56.56       91.38     32.72 o 
 -11  -8   1      299.35      247.12     27.31 o 
 -10  -8   1     1528.11     1367.38     39.52 o 
  -9  -8   1      458.38      376.92     22.38 o 
  -8  -8   1    14781.65    14380.13    247.35 o 
  -7  -8   1     4362.80     4210.59     71.41 o 
  -6  -8   1    11378.47    11429.38    171.88 o 
  -5  -8   1     8447.25     8549.91    124.20 o 
  -4  -8   1       47.24       38.76      8.78 o 
  -3  -8   1     9038.98     8687.61    120.95 o 
  -2  -8   1      396.60      492.20     11.89 o 
  -1  -8   1    21926.60    21549.73    234.73 o 
   0  -8   1     1104.58     1021.63     15.81 o 
   1  -8   1    31656.44    33905.94    384.01 o 
   2  -8   1    26460.89    26618.43    302.19 o 
   3  -8   1        8.28       67.63      5.89 o 
   4  -8   1    26992.33    25656.32    330.14 o 
   5  -8   1    11258.25    10704.66    140.19 o 
   6  -8   1     1124.72     1432.18     22.84 o 
   7  -8   1     8475.54     8113.94    102.71 o 
   8  -8   1      393.91      435.37     20.80 o 
   9  -8   1       36.43       98.19     17.90 o 
  10  -8   1     6258.74     6400.95    116.26 o 
  11  -8   1     1048.32     1040.79     49.90 o 
  12  -8   1    18139.25    17695.99    415.04 o 
  13  -8   1      352.99      400.05     29.53 o 
  14  -8   1     5420.54     5332.78    193.73 o 
 -13  -7   1      341.61      308.89     59.72 o 
 -12  -7   1     9569.50     9756.54    190.69 o 
 -11  -7   1     1527.17     1694.66     49.61 o 
 -10  -7   1     8843.12     9006.84    142.35 o 
  -9  -7   1      150.10      152.73     18.85 o 
  -8  -7   1    23078.97    22780.24    376.43 o 
  -7  -7   1     5402.64     5555.61    106.27 o 
  -6  -7   1      111.89       83.46     10.78 o 
  -5  -7   1    27077.09    26846.76    341.94 o 
  -4  -7   1    18107.30    17187.62    220.96 o 
  -3  -7   1    13439.86    14179.90    194.67 o 
  -2  -7   1    21100.98    22818.65    289.03 o 
  -1  -7   1     1594.35     1633.71     25.32 o 
   0  -7   1     3227.40     3260.53     39.52 o 
   1  -7   1    38434.09    39347.44    444.82 o 
   2  -7   1     9110.74     9040.48     99.56 o 
   3  -7   1    75922.20    76110.48    973.27 o 
   4  -7   1      828.84     1074.95     19.75 o 
   5  -7   1    21130.56    21233.45    274.07 o 
   6  -7   1     1994.40     2093.55     30.25 o 
   7  -7   1     4353.35     3928.50     53.17 o 
   8  -7   1    15955.96    16420.68    216.17 o 
   9  -7   1      255.81      226.72     18.08 o 
  10  -7   1    12236.55    11891.11    204.29 o 
  11  -7   1     7964.90     8346.19    148.93 o 
  12  -7   1      568.41      542.18     39.71 o 
  13  -7   1      293.67      254.88     27.44 o 
  14  -7   1     1705.85     1700.66     56.14 o 
 -13  -6   1     2991.85     3149.64     90.62 o 
 -12  -6   1      214.47      238.06     31.53 o 
 -11  -6   1     2830.74     2972.58     66.29 o 
 -10  -6   1      415.46      466.00     33.28 o 
  -9  -6   1      696.17      625.86     24.63 o 
  -8  -6   1    19787.34    19101.97    283.29 o 
  -7  -6   1       11.15       11.23     13.39 o 
  -6  -6   1    43614.05    42493.91    607.97 o 
  -5  -6   1        3.54       15.86      8.78 o 
  -4  -6   1    33518.70    32059.25    520.65 o 
  -3  -6   1    20148.53    20065.80    241.32 o 
  -2  -6   1    16256.51    17420.54    221.96 o 
  -1  -6   1    12126.13    12588.14    137.78 o 
   0  -6   1     5091.58     5031.06     59.02 o 
   1  -6   1    15724.39    17165.33    195.15 o 
   2  -6   1    18442.61    17839.76    206.05 o 
   3  -6   1      528.41      578.60     11.79 o 
   4  -6   1     1311.32     1450.15     22.89 o 
   5  -6   1     7897.43     7396.38     87.92 o 
   6  -6   1      443.78      455.51     15.32 o 
   7  -6   1    13878.44    13466.74    177.63 o 
   8  -6   1     3961.55     3470.63     51.71 o 
   9  -6   1    29104.13    28231.45    500.44 o 
  10  -6   1      963.09      972.20     32.71 o 
  11  -6   1     2949.47     2834.98     62.39 o 
  12  -6   1     7902.93     7684.91    156.24 o 
  13  -6   1      654.19      660.70     35.79 o 
  14  -6   1     6649.07     6647.63    122.32 o 
 -13  -5   1     3920.33     4134.97     96.99 o 
 -12  -5   1     1711.12     1604.34     53.21 o 
 -11  -5   1       36.10       59.76     24.88 o 
 -10  -5   1     8093.25     8053.79    159.32 o 
  -9  -5   1     1196.75     1338.02     35.48 o 
  -8  -5   1     8593.52     8533.71    159.97 o 
  -7  -5   1    15222.21    15431.06    213.43 o 
  -6  -5   1     1449.70     1486.46     26.94 o 
  -5  -5   1    12718.99    13725.74    177.04 o 
  -4  -5   1    20885.26    20370.93    245.06 o 
  -3  -5   1     3818.25     3880.30     49.61 o 
  -2  -5   1    57924.03    56452.59    802.13 o 
  -1  -5   1      628.00      806.03     14.07 o 
   0  -5   1    35016.45    33978.21    411.08 o 
   1  -5   1    16980.58    16888.65    182.87 o 
   2  -5   1     5544.28     5846.56     65.27 o 
   3  -5   1    23994.78    24937.14    319.93 o 
   4  -5   1      665.93      760.55     13.42 o 
   5  -5   1    34553.36    34240.36    414.89 o 
   6  -5   1      113.20      130.74     11.90 o 
   7  -5   1     9759.80     9222.51    123.56 o 
   8  -5   1      643.55      696.99     23.24 o 
   9  -5   1     4969.16     4707.49     78.89 o 
  10  -5   1     1010.10      985.28     46.70 o 
  11  -5   1    26724.83    26483.03    442.43 o 
  12  -5   1     1583.78     1519.83     50.23 o 
  13  -5   1    17864.20    18231.00    300.72 o 
  14  -5   1        6.25       23.38     27.13 o 
 -13  -4   1      634.65      654.71     55.29 o 
 -12  -4   1      167.74      122.85     27.94 o 
 -11  -4   1    16254.76    16331.79    267.42 o 
 -10  -4   1        0.93       -4.30     17.12 o 
  -9  -4   1    39742.38    38670.31    524.49 o 
  -8  -4   1     1263.58     1518.29     32.67 o 
  -7  -4   1    13178.32    12136.89    150.10 o 
  -6  -4   1     4950.62     5280.99     68.36 o 
  -5  -4   1     1697.48     1606.70     26.48 o 
  -4  -4   1    48565.36    47290.11    595.60 o 
  -3  -4   1     3067.86     3045.94     52.68 o 
  -2  -4   1    27112.07    26642.54    335.84 o 
  -1  -4   1     8701.05     8207.95     99.58 o 
   0  -4   1     3740.49     3919.34     48.29 o 
   1  -4   1      981.39     1271.19     14.70 o 
   2  -4   1    39093.10    38381.77    437.99 o 
   3  -4   1     2187.21     2276.61     29.95 o 
   4  -4   1    71127.92    72753.43    877.43 o 
   5  -4   1       24.89       75.87      9.53 o 
   6  -4   1    30151.43    28999.33    375.00 o 
   7  -4   1    32406.59    33045.11    433.52 o 
   8  -4   1     2274.28     2183.99     34.03 o 
   9  -4   1    10359.63    10102.72    128.61 o 
  10  -4   1     4738.41     4454.87     85.29 o 
  11  -4   1     7197.85     7634.37    137.99 o 
  12  -4   1     3528.73     3561.39     72.74 o 
  13  -4   1      330.07      363.74     46.59 o 
  14  -4   1     1198.52     1273.32     46.86 o 
 -14  -3   1       20.39       -1.49     35.34 o 
 -13  -3   1     3440.35     3652.60     87.60 o 
 -12  -3   1     2609.74     2571.01     60.44 o 
 -11  -3   1     2960.60     2905.64     59.51 o 
 -10  -3   1     8487.52     8765.52    128.15 o 
  -9  -3   1     2042.23     1922.88     38.65 o 
  -8  -3   1     1795.43     2128.62     36.85 o 
  -7  -3   1    16544.22    15915.15    194.61 o 
  -6  -3   1     1510.70     1927.65     28.21 o 
  -5  -3   1    48813.12    49314.75    543.06 o 
  -4  -3   1    11651.85    12630.35    146.06 o 
  -3  -3   1    86394.41    85714.85   1043.62 o 
  -2  -3   1   109384.66   106222.01   1257.26 o 
  -1  -3   1    23084.09    21606.90    277.77 o 
   0  -3   1    35160.75    36028.10    357.41 o 
   1  -3   1     5779.20     6267.25     68.02 o 
   2  -3   1     1153.98     1561.37     20.08 o 
   3  -3   1    30331.68    28747.38    330.59 o 
   4  -3   1      657.94      671.50     13.67 o 
   5  -3   1    12610.77    12249.08    160.60 o 
   6  -3   1    22847.39    21690.80    281.58 o 
   7  -3   1     2150.25     2168.50     37.99 o 
   8  -3   1    33450.07    33158.41    404.20 o 
   9  -3   1      716.56      773.70     21.29 o 
  10  -3   1     6031.50     6234.57    103.60 o 
  11  -3   1     4822.69     4832.39    116.93 o 
  12  -3   1     3932.27     3829.34     90.07 o 
  13  -3   1     8670.12     9210.98    161.44 o 
  14  -3   1      476.24      450.42     31.19 o 
 -14  -2   1     6547.68     6414.89    121.52 o 
 -13  -2   1      495.28      400.67     31.45 o 
 -12  -2   1     7518.54     7375.43    131.93 o 
 -11  -2   1     7993.65     8185.83    131.52 o 
 -10  -2   1     2353.30     2204.50     58.49 o 
  -9  -2   1    32148.92    32370.06    440.28 o 
  -8  -2   1     6750.91     6427.33     83.63 o 
  -7  -2   1    15360.74    14685.56    170.51 o 
  -6  -2   1      578.30      544.59     12.63 o 
  -5  -2   1     1139.68     1048.75     17.24 o 
  -4  -2   1     5514.88     6052.18     72.11 o 
  -3  -2   1    32956.40    34790.02    394.14 o 
  -2  -2   1    44663.99    43893.05    473.30 o 
  -1  -2   1   125864.33   123073.02   1492.08 o 
   0  -2   1        1.81       12.47      7.93 o 
   1  -2   1   111613.30   114880.32   1247.95 o 
   2  -2   1    60537.09    57711.96    603.46 o 
   3  -2   1     1209.14     1356.41     22.17 o 
   4  -2   1    54907.51    55254.01    708.74 o 
   5  -2   1       24.33       75.86      6.62 o 
   6  -2   1    29974.37    29363.79    356.95 o 
   7  -2   1    11009.49    10208.89    128.10 o 
   8  -2   1     3005.79     3311.52     50.53 o 
   9  -2   1       91.43      151.04     12.98 o 
  10  -2   1     2674.73     2707.18     48.39 o 
  11  -2   1      477.57      461.49     25.54 o 
  12  -2   1    14119.27    13859.75    232.11 o 
  13  -2   1       19.04       11.15     22.98 o 
  14  -2   1    14244.62    14762.98    248.94 o 
 -14  -1   1       34.91        7.38     27.27 o 
 -13  -1   1       91.53       67.79     25.46 o 
 -12  -1   1     1966.27     1730.50     47.86 o 
 -11  -1   1       29.39       42.19     19.04 o 
 -10  -1   1    42316.89    40400.98    548.05 o 
  -9  -1   1      364.80      333.59     15.09 o 
  -8  -1   1    17845.60    17480.92    241.49 o 
  -7  -1   1     8319.34     7880.58     94.33 o 
  -6  -1   1    23349.14    23905.81    304.83 o 
  -5  -1   1    36991.72    35228.57    400.57 o 
  -4  -1   1     9813.50    11238.61    170.38 o 
  -3  -1   1     3762.75     3601.61     60.73 o 
  -2  -1   1    10990.11    11312.10    156.71 o 
  -1  -1   1     4807.60     4859.34     55.55 o 
   1  -1   1     5999.98     6654.56     69.72 o 
   2  -1   1       50.26       58.67      5.36 o 
   3  -1   1     4818.22     4141.58     52.18 o 
   4  -1   1    22776.28    22696.44    276.06 o 
   5  -1   1    41654.94    39270.79    475.02 o 
   6  -1   1     2841.15     2457.88     35.38 o 
   7  -1   1    19267.33    19103.23    249.83 o 
   8  -1   1    12884.94    12667.18    156.37 o 
   9  -1   1     1795.69     1793.41     31.67 o 
  10  -1   1    16556.32    17154.65    239.51 o 
  11  -1   1       38.89       14.40     23.43 o 
  12  -1   1     2694.83     2865.62     91.31 o 
  13  -1   1      724.83      673.48     32.78 o 
  14  -1   1       79.23       95.64     26.41 o 
 -14   0   1     8406.73     8370.37    173.56 o 
 -13   0   1      642.93      505.84     30.95 o 
 -12   0   1    10294.03    10191.59    175.62 o 
 -11   0   1     3050.99     3098.46     60.07 o 
 -10   0   1    10497.68    10077.18    144.72 o 
  -9   0   1       54.27       94.51     12.03 o 
  -8   0   1     2763.58     2803.71     39.18 o 
  -7   0   1      530.63      601.40     16.82 o 
  -6   0   1    46410.67    45564.95    587.78 o 
  -5   0   1    34284.90    32464.11    419.66 o 
  -4   0   1    78309.32    75092.77    908.34 o 
  -3   0   1    15693.09    15554.17    214.85 o 
  -2   0   1      464.92      722.41     11.32 o 
  -1   0   1    69541.02    62700.26    721.62 o 
   0   0   1       58.07      -11.33     11.33 o 
   1   0   1   108716.02   111717.62   1106.72 o 
   2   0   1     1442.76     1224.49     17.34 o 
   3   0   1    23042.71    23041.17    274.94 o 
   4   0   1      725.69      772.49     16.54 o 
   5   0   1      122.99      109.53      8.63 o 
   6   0   1     3233.32     3530.96     47.35 o 
   7   0   1    32285.40    31269.15    375.51 o 
   8   0   1     6050.40     6200.43     84.74 o 
   9   0   1    26497.82    25438.43    325.58 o 
  10   0   1       72.95       97.03     17.41 o 
  11   0   1    12344.95    11956.24    201.19 o 
  12   0   1     4987.65     4769.04     92.23 o 
  13   0   1      159.15      132.62     32.76 o 
  14   0   1     6467.05     6362.73    120.02 o 
 -14   1   1     2226.60     2023.74     56.38 o 
 -13   1   1    12658.81    12542.40    213.40 o 
 -12   1   1     2242.53     2123.78     54.04 o 
 -11   1   1    14675.22    14947.79    227.23 o 
 -10   1   1     7208.55     6969.86     96.53 o 
  -9   1   1        3.00       56.39     12.22 o 
  -8   1   1    20424.72    19092.12    250.92 o 
  -7   1   1      806.28     1009.92     27.95 o 
  -6   1   1    15601.48    14935.30    207.12 o 
  -5   1   1     4637.75     5060.52     69.58 o 
  -4   1   1     2156.73     2265.70     38.98 o 
  -3   1   1       48.76       42.81      6.10 o 
  -2   1   1    55988.76    54985.69    665.29 o 
  -1   1   1     4798.50     4891.15     72.29 o 
   0   1   1    82392.89    86461.23   1370.59 o 
   1   1   1        8.96       36.76      3.62 o 
   2   1   1    19809.78    20028.46    237.74 o 
   3   1   1      360.17      384.83      8.99 o 
   4   1   1    13606.43    12874.20    155.53 o 
   5   1   1    22469.96    21492.03    262.30 o 
   6   1   1      847.47     1025.68     19.56 o 
   7   1   1    28338.69    27485.46    330.81 o 
   8   1   1     4303.45     4704.21     63.17 o 
   9   1   1     2156.43     2494.58     41.82 o 
  10   1   1      205.63      192.72     18.79 o 
  11   1   1     3692.71     3674.62     73.99 o 
  12   1   1      138.99      157.48     24.19 o 
  13   1   1     3706.78     3808.41     80.06 o 
  14   1   1      944.95     1068.12     42.61 o 
 -14   2   1      153.09      203.86     28.15 o 
 -13   2   1      359.59      381.09     28.87 o 
 -12   2   1      599.54      541.95     28.99 o 
 -11   2   1     7770.77     8167.11    130.52 o 
 -10   2   1      381.29      431.69     18.06 o 
  -9   2   1    14390.12    14606.46    194.96 o 
  -8   2   1     4020.20     4138.01     60.65 o 
  -7   2   1    37061.55    36728.11    515.04 o 
  -6   2   1    24419.75    23902.77    310.61 o 
  -5   2   1     4001.55     3790.17     61.49 o 
  -4   2   1    96030.14    92507.41   1264.83 o 
  -3   2   1       91.77      189.63      8.70 o 
  -2   2   1    57178.60    59052.68    712.93 o 
  -1   2   1       40.44       54.50      3.76 o 
   0   2   1     9085.37     9496.94    108.24 o 
   1   2   1     2053.48     2425.50     36.17 o 
   2   2   1    27958.74    28442.23    339.09 o 
   3   2   1    18522.81    18436.80    232.69 o 
   4   2   1    23694.91    23107.69    276.84 o 
   5   2   1       13.15       26.82      6.79 o 
   6   2   1    10872.43    10100.32    124.66 o 
   7   2   1      593.74      742.22     18.40 o 
   8   2   1      718.60      572.81     16.52 o 
   9   2   1    20866.37    20883.02    272.45 o 
  10   2   1     1174.41     1173.36     36.40 o 
  11   2   1    18979.27    18078.86    296.56 o 
  12   2   1      688.98      635.10     31.43 o 
  13   2   1     1550.14     1578.53     53.52 o 
  14   2   1      698.40      711.15     40.18 o 
 -15   3   1     2955.83     2993.17    149.61 o 
 -14   3   1      112.32      157.64     27.56 o 
 -13   3   1    10119.51    10356.68    215.81 o 
 -12   3   1     2034.00     2018.73     58.88 o 
 -11   3   1     9644.25     9414.52    166.40 o 
 -10   3   1      384.73      289.62     16.55 o 
  -9   3   1     1109.11     1093.09     35.60 o 
  -8   3   1     1531.19     1513.91     29.25 o 
  -7   3   1    13177.20    13450.74    177.94 o 
  -6   3   1     1205.81     1202.16     24.18 o 
  -5   3   1    47859.01    48124.12    659.91 o 
  -4   3   1    18919.46    18729.65    241.83 o 
  -3   3   1     9845.85     8275.17    114.99 o 
  -2   3   1    47604.24    48076.57    579.35 o 
  -1   3   1    22779.79    23033.24    278.42 o 
   0   3   1    51386.26    52010.16    614.90 o 
   1   3   1      235.49      263.18      7.18 o 
   2   3   1    37407.38    38573.57    458.96 o 
   3   3   1    10809.50    10026.83    147.54 o 
   4   3   1    10599.31    10799.75    131.53 o 
   5   3   1      599.18      465.52     15.79 o 
   6   3   1     1288.71     1102.39     21.08 o 
   7   3   1    15345.97    14562.11    188.46 o 
   8   3   1    19953.35    20691.05    266.38 o 
   9   3   1     1829.34     1893.72     55.07 o 
  10   3   1    13486.84    13691.00    192.98 o 
  11   3   1       20.65       19.63     22.96 o 
  12   3   1      728.84      726.29     36.47 o 
  13   3   1     4917.52     5040.49    152.79 o 
 -15   4   1      908.54      944.29     40.00 o 
 -14   4   1    13165.53    13886.37    234.62 o 
 -13   4   1      444.88      444.51     33.31 o 
 -12   4   1    19622.80    19322.28    366.50 o 
 -11   4   1     2284.19     2288.15     76.89 o 
 -10   4   1     6323.88     6160.36     94.77 o 
  -9   4   1    15032.40    14926.73    198.55 o 
  -8   4   1     1833.03     1970.65     34.39 o 
  -7   4   1    27053.12    25838.87    336.05 o 
  -6   4   1     1203.89      892.85     20.77 o 
  -5   4   1    19625.22    19914.75    257.74 o 
  -4   4   1      585.27      683.64     15.65 o 
  -3   4   1    25926.34    27224.44    392.24 o 
  -2   4   1      392.26      483.48     10.20 o 
  -1   4   1    44459.65    44234.59    476.10 o 
   0   4   1     6721.27     7345.81     84.67 o 
   1   4   1    27425.12    26138.21    329.39 o 
   2   4   1       30.82       53.86      4.55 o 
   3   4   1     6475.25     6538.62     85.36 o 
   4   4   1    10709.39    10695.68    130.60 o 
   5   4   1     2367.07     2368.87     50.51 o 
   6   4   1    16118.89    15612.52    242.12 o 
   7   4   1      283.71      188.80     17.09 o 
   8   4   1    18647.30    18417.85    272.49 o 
   9   4   1       15.63      -12.27     15.63 o 
  10   4   1     1092.74     1091.32     62.18 o 
  11   4   1       72.95       53.67     24.41 o 
  12   4   1      923.94      894.50     40.19 o 
  13   4   1     3568.51     3619.28     87.17 o 
 -15   5   1     1837.19     1656.83     52.05 o 
 -14   5   1     3570.75     3691.04     96.72 o 
 -13   5   1      568.17      522.17     51.27 o 
 -12   5   1     1829.31     1828.57     60.53 o 
 -11   5   1     4072.59     3856.57    103.72 o 
 -10   5   1     6268.41     6154.26    119.96 o 
  -9   5   1     8302.21     8111.77    112.03 o 
  -8   5   1    27392.71    26858.18    350.06 o 
  -7   5   1     6418.37     6108.43     90.16 o 
  -6   5   1     8574.13     8264.04    117.56 o 
  -5   5   1     3832.75     3946.92     58.72 o 
  -4   5   1    24149.57    24093.59    330.80 o 
  -3   5   1    86177.85    87339.69   1116.69 o 
  -2   5   1    23649.14    24991.73    320.41 o 
  -1   5   1     1571.30     1601.61     30.01 o 
   0   5   1       13.90       22.29      4.63 o 
   1   5   1     9835.43    10371.36    143.34 o 
   2   5   1     9794.63    10491.57    144.23 o 
   3   5   1     7109.03     5716.05     95.39 o 
   4   5   1    22360.41    23126.25    294.09 o 
   5   5   1    21789.11    21240.52    326.74 o 
   6   5   1     9139.59     9933.88    149.44 o 
   7   5   1     3269.82     3325.30     53.63 o 
   8   5   1     8120.72     7907.68    141.32 o 
   9   5   1      115.96      148.30     17.98 o 
  10   5   1     8138.32     8174.29    129.92 o 
  11   5   1      257.34      137.05     26.88 o 
  12   5   1    12085.57    12318.84    232.61 o 
  13   5   1        8.83      -29.16     29.16 o 
 -15   6   1     4981.25     5337.84    105.90 o 
 -14   6   1     5126.74     5169.73    116.76 o 
 -13   6   1       35.14       16.18     26.93 o 
 -12   6   1    16037.87    15874.49    304.16 o 
 -11   6   1     1547.87     1466.44     66.37 o 
 -10   6   1     4510.32     4090.55     72.87 o 
  -9   6   1     1036.29     1022.99     26.47 o 
  -8   6   1     3193.45     2974.95     49.52 o 
  -7   6   1       72.79      118.41     15.45 o 
  -6   6   1    10283.10    10065.78    142.03 o 
  -5   6   1    24020.74    24121.82    331.79 o 
  -4   6   1    61789.75    62023.18    946.60 o 
  -3   6   1     2729.16     2687.16     37.95 o 
  -2   6   1    43327.93    44544.74    570.04 o 
  -1   6   1    15076.81    15536.70    177.15 o 
   0   6   1     1675.42     1853.62     23.11 o 
   1   6   1    10727.83    10592.37    117.15 o 
   2   6   1     1187.88      890.41     15.86 o 
   3   6   1    64276.31    61635.18    775.72 o 
   4   6   1     2219.53     2134.48     35.26 o 
   5   6   1    21894.01    21912.38    297.60 o 
   6   6   1      150.65      147.52     12.34 o 
   7   6   1     6271.33     6046.04     96.25 o 
   8   6   1     2187.34     2342.95     46.53 o 
   9   6   1     7003.84     7159.01    114.50 o 
  10   6   1      480.28      591.41     26.01 o 
  11   6   1     4233.48     4275.58     94.83 o 
  12   6   1      302.06      389.14     39.31 o 
  13   6   1      776.67      625.63     72.54 o 
 -15   7   1     3260.27     3257.90     85.46 o 
 -14   7   1       90.53      118.55     45.15 o 
 -13   7   1    12813.34    12479.79    244.68 o 
 -12   7   1       93.37       93.69     25.82 o 
 -11   7   1     6308.32     6124.98    127.06 o 
 -10   7   1     9076.23     9036.61    183.55 o 
  -9   7   1     1585.28     1560.06     33.13 o 
  -8   7   1    13266.95    13333.89    203.94 o 
  -7   7   1     1180.17     1216.87     26.12 o 
  -6   7   1    26446.54    25336.57    349.28 o 
  -5   7   1    15103.63    15854.75    219.96 o 
  -4   7   1    19046.79    19623.98    253.63 o 
  -3   7   1       25.05       22.11      6.68 o 
  -2   7   1     8276.32     9020.17    109.79 o 
  -1   7   1    11584.73    12315.16    141.43 o 
   0   7   1     4426.81     4606.96     58.11 o 
   1   7   1     8019.16     8183.79     87.51 o 
   2   7   1    13896.60    13348.27    216.19 o 
   3   7   1     2534.82     2425.70     38.45 o 
   4   7   1     2060.36     1733.34     28.92 o 
   5   7   1    17303.74    17636.53    227.13 o 
   6   7   1     8945.53     8841.41    146.72 o 
   7   7   1    21044.20    20715.10    305.22 o 
   8   7   1       32.91       11.91     16.05 o 
   9   7   1     3370.50     3390.90     63.25 o 
  10   7   1     1249.14     1331.48     43.47 o 
  11   7   1       62.79       -1.91     26.71 o 
  12   7   1     2413.45     2575.78     72.01 o 
 -14   8   1      772.93      807.77     40.25 o 
 -13   8   1     1002.52      877.57     40.09 o 
 -12   8   1       11.16       14.85     23.50 o 
 -11   8   1     5017.62     4369.88     96.15 o 
 -10   8   1     4018.03     3835.61     85.42 o 
  -9   8   1    21670.12    22025.37    334.89 o 
  -8   8   1      148.82      217.70     13.96 o 
  -7   8   1    12753.37    12958.90    182.42 o 
  -6   8   1       86.02      102.31     10.23 o 
  -5   8   1    16473.52    17405.12    241.26 o 
  -4   8   1    60839.57    62178.08    795.31 o 
  -3   8   1     3643.51     3852.02     53.37 o 
  -2   8   1    31733.32    32395.87    368.00 o 
  -1   8   1      380.19      231.82      7.48 o 
   0   8   1     4938.09     4754.21     57.11 o 
   1   8   1       24.05       34.54      5.82 o 
   2   8   1       91.12      118.94      7.41 o 
   3   8   1     9995.24     9233.71    121.06 o 
   4   8   1    11125.09    10892.36    152.14 o 
   5   8   1    13986.17    13821.83    179.85 o 
   6   8   1     9710.68     9588.38    146.50 o 
   7   8   1       34.12       41.78     15.65 o 
   8   8   1     3715.71     3772.13     88.19 o 
   9   8   1     3239.67     3410.78     77.15 o 
  10   8   1      135.29      186.46     24.82 o 
  11   8   1    14004.72    14839.62    298.06 o 
  12   8   1       80.22       52.64     31.97 o 
 -14   9   1     4056.76     4048.17     96.59 o 
 -13   9   1     6500.42     6264.34    132.65 o 
 -12   9   1       55.22       38.88     24.32 o 
 -11   9   1    11400.70    11114.94    257.82 o 
 -10   9   1      899.50      751.32     35.34 o 
  -9   9   1    10659.56    10672.36    183.81 o 
  -8   9   1       27.66       28.43     12.37 o 
  -7   9   1      883.89     1035.40     29.85 o 
  -6   9   1     2552.68     2431.57     40.59 o 
  -5   9   1    38406.68    39082.42    535.36 o 
  -4   9   1       78.35       77.17      8.36 o 
  -3   9   1    52087.71    52710.23    675.07 o 
  -2   9   1     1207.38     1297.90     20.33 o 
  -1   9   1      493.04      520.11     12.08 o 
   0   9   1    10160.86    10246.04    118.85 o 
   1   9   1       17.17        5.99      6.41 o 
   2   9   1    33387.36    32902.71    376.04 o 
   3   9   1     1613.50     1485.31     26.36 o 
   4   9   1    25386.08    24670.52    338.44 o 
   5   9   1      246.11      184.98     14.92 o 
   6   9   1     7596.06     7389.23    115.76 o 
   7   9   1     2015.05     2186.15     44.75 o 
   8   9   1      833.45      759.31     27.33 o 
   9   9   1     4215.52     4044.42     73.27 o 
  10   9   1     6424.67     6132.49    114.17 o 
  11   9   1      319.35      287.50     32.65 o 
 -14  10   1     3408.13     3364.36     84.60 o 
 -13  10   1      241.01      231.29     28.07 o 
 -12  10   1     5221.06     5334.11    122.36 o 
 -11  10   1     2667.75     2478.15     71.65 o 
 -10  10   1     4204.26     4200.38     91.39 o 
  -9  10   1    10525.09    10356.01    178.53 o 
  -8  10   1      621.41      508.95     20.57 o 
  -7  10   1    35835.81    36686.99    504.64 o 
  -6  10   1     1992.33     2277.40     39.01 o 
  -5  10   1    15135.42    15500.73    202.67 o 
  -4  10   1       43.42       52.93      9.36 o 
  -3  10   1     2735.99     2824.38     41.57 o 
  -2  10   1     2031.09     2162.16     30.68 o 
  -1  10   1     1834.82     1857.11     26.38 o 
   0  10   1    21212.99    21600.17    247.11 o 
   1  10   1    25319.09    23936.92    286.52 o 
   2  10   1      480.06      571.78     13.34 o 
   3  10   1     3984.44     3839.33     58.67 o 
   4  10   1     2988.25     2851.89     46.87 o 
   5  10   1     3627.67     3538.63     60.81 o 
   6  10   1    19712.53    18802.18    278.85 o 
   7  10   1      616.84      599.55     26.86 o 
   8  10   1    16305.49    16378.55    246.55 o 
   9  10   1       27.18      -20.42     20.42 o 
  10  10   1      860.15      983.40     76.58 o 
  11  10   1     1208.22     1165.63     47.95 o 
 -14  11   1     6880.22     7083.38    176.07 o 
 -13  11   1       64.09       56.86     25.14 o 
 -12  11   1       39.67       48.07     24.21 o 
 -11  11   1      217.64      180.54     38.38 o 
 -10  11   1     8793.61     8758.20    288.74 o 
  -9  11   1     2988.93     2962.16     75.91 o 
  -8  11   1    20124.28    19330.99    424.80 o 
  -7  11   1     6173.35     6148.50     91.49 o 
  -6  11   1    14459.65    14508.24    203.56 o 
  -5  11   1     7003.87     7060.86     96.04 o 
  -4  11   1     7521.03     7958.38    106.94 o 
  -3  11   1    24748.30    25245.92    326.63 o 
  -2  11   1     1194.70     1112.12     19.50 o 
  -1  11   1    49594.22    49847.29    622.00 o 
   0  11   1      168.86      187.70      9.64 o 
   1  11   1    11741.54    11151.09    124.74 o 
   2  11   1     1893.11     1753.36     26.10 o 
   3  11   1     3798.44     3671.01     50.97 o 
   4  11   1     9029.45     9148.85    129.99 o 
   5  11   1     7603.28     7516.34    117.71 o 
   6  11   1      430.13      468.18     21.69 o 
   7  11   1    15795.59    15304.26    231.25 o 
   8  11   1       23.30       31.58     23.32 o 
   9  11   1      109.28       49.39     22.39 o 
  10  11   1    10658.89    11333.00    281.90 o 
  11  11   1        2.74       -6.80     56.67 o 
 -14  12   1     1725.42     1763.88     92.07 o 
 -13  12   1      400.03      472.29     44.05 o 
 -12  12   1     7032.58     6770.32    140.58 o 
 -11  12   1     1650.05     1750.98     52.55 o 
 -10  12   1    22406.62    21644.52    361.14 o 
  -9  12   1     2468.55     2559.06     79.18 o 
  -8  12   1    22430.98    22376.62    568.59 o 
  -7  12   1      228.21      273.74     19.32 o 
  -6  12   1     5149.49     5271.36     86.00 o 
  -5  12   1     2224.37     2220.57     36.11 o 
  -4  12   1     4869.48     5290.01     82.51 o 
  -3  12   1     7859.05     7757.50    104.83 o 
  -2  12   1     2329.17     2079.88     31.86 o 
  -1  12   1      984.56      903.27     18.67 o 
   0  12   1    20090.00    19957.61    245.79 o 
   1  12   1    29137.80    29229.09    347.09 o 
   2  12   1       15.96        5.35      9.67 o 
   3  12   1    22097.92    21535.46    261.48 o 
   4  12   1      124.14      101.23     13.57 o 
   5  12   1     6099.29     5958.80     89.98 o 
   6  12   1      604.20      520.33     23.55 o 
   7  12   1     1498.57     1535.72     39.93 o 
   8  12   1     1274.95     1266.43     37.13 o 
   9  12   1     1742.88     1841.62     47.85 o 
  10  12   1     4081.44     4406.07     91.75 o 
 -14  13   1     6906.73     6943.49    224.41 o 
 -13  13   1     2338.44     2286.13     87.38 o 
 -12  13   1      207.70      218.14     26.07 o 
 -11  13   1     5687.36     5570.24    117.32 o 
 -10  13   1      371.70      487.96     30.77 o 
  -9  13   1     1162.47     1071.35     40.10 o 
  -8  13   1     8616.26     8440.35    336.99 o 
  -7  13   1     1001.90     1070.45     33.63 o 
  -6  13   1    45278.28    44840.97    845.45 o 
  -5  13   1      205.43      160.57     12.18 o 
  -4  13   1     7813.37     8263.59    111.76 o 
  -3  13   1    13933.79    14093.66    185.74 o 
  -2  13   1     1565.53     1428.37     32.17 o 
  -1  13   1     5924.20     5774.43     84.02 o 
   0  13   1    15290.70    15064.48    201.24 o 
   1  13   1    11115.47    10977.47    129.80 o 
   2  13   1     9094.72     9105.63    109.20 o 
   3  13   1      570.14      558.45     17.63 o 
   4  13   1     1950.92     2015.67     35.07 o 
   5  13   1    11865.71    12161.23    153.05 o 
   6  13   1     2123.19     1968.04     41.73 o 
   7  13   1    16163.56    16095.02    243.55 o 
   8  13   1        1.50      -19.59     22.06 o 
   9  13   1    10895.87    10975.26    174.08 o 
 -13  14   1     8560.81     8431.26    247.45 o 
 -12  14   1      926.61      834.19     48.85 o 
 -11  14   1     2076.06     2278.43     66.00 o 
 -10  14   1     8025.67     7759.72    138.76 o 
  -9  14   1     2857.22     2712.48    102.73 o 
  -8  14   1     5814.17     5754.26    117.54 o 
  -7  14   1    22636.48    22488.95    415.75 o 
  -6  14   1      625.26      579.92     24.50 o 
  -5  14   1    11671.69    11755.78    245.69 o 
  -4  14   1    11525.38    11721.50    156.21 o 
  -3  14   1      170.31      191.86     12.82 o 
  -2  14   1    27287.82    27342.29    381.04 o 
  -1  14   1        0.67        4.38     10.25 o 
   0  14   1    44105.25    42711.08    580.70 o 
   1  14   1       93.69       81.59     11.44 o 
   2  14   1    12478.11    12254.52    152.66 o 
   3  14   1     5339.17     5476.25     75.77 o 
   4  14   1       63.74       83.17     14.31 o 
   5  14   1     1806.53     1864.62     35.50 o 
   6  14   1     4649.11     4651.85     67.79 o 
   7  14   1      876.45      854.21     29.37 o 
   8  14   1     3870.10     4128.27    101.50 o 
   9  14   1     1017.62      922.87     45.15 o 
 -13  15   1     5757.72     5693.32    181.04 o 
 -12  15   1       90.14       43.23     44.79 o 
 -11  15   1    12843.55    13159.16    369.24 o 
 -10  15   1      613.47      691.16     28.97 o 
  -9  15   1    14831.92    14822.72    281.48 o 
  -8  15   1       49.57       50.72     22.81 o 
  -7  15   1     2457.88     2527.72     62.83 o 
  -6  15   1     5841.51     5788.72    117.81 o 
  -5  15   1      116.51      123.86     17.98 o 
  -4  15   1    10386.30    10343.67    161.44 o 
  -3  15   1     3533.05     3537.03     63.04 o 
  -2  15   1       76.63      118.40     12.17 o 
  -1  15   1     4824.60     5341.75     71.18 o 
   0  15   1     3817.29     3894.46     60.91 o 
   1  15   1       95.84       85.68     12.99 o 
   2  15   1    10612.35    10272.38    129.73 o 
   3  15   1     1648.84     1665.03     32.55 o 
   4  15   1    24676.94    24532.89    301.84 o 
   5  15   1     3265.09     3158.35     50.39 o 
   6  15   1     4474.37     4530.24     71.31 o 
   7  15   1     4133.93     4421.32     71.42 o 
   8  15   1      292.21      361.18     26.72 o 
 -13  16   1     4600.52     4307.82    148.96 o 
 -12  16   1     6678.93     6354.65    238.01 o 
 -11  16   1     2063.96     2252.58     78.46 o 
 -10  16   1     4027.70     4020.14     93.46 o 
  -9  16   1      444.06      467.32     32.29 o 
  -8  16   1     2518.51     2424.66     64.24 o 
  -7  16   1    22112.05    22372.10    448.98 o 
  -6  16   1      897.66      901.60     40.73 o 
  -5  16   1    36654.42    35687.02    585.83 o 
  -4  16   1     1798.35     1808.35     44.05 o 
  -3  16   1    12560.46    12436.77    211.38 o 
  -2  16   1     5407.75     5395.02     82.20 o 
  -1  16   1        0.74       14.41     13.50 o 
   0  16   1    13969.64    13668.23    205.94 o 
   1  16   1     1933.65     2121.46     38.74 o 
   2  16   1     4664.84     4786.11     71.27 o 
   3  16   1     5404.19     5513.65     80.45 o 
   4  16   1     1057.31     1060.84     29.56 o 
   5  16   1     2869.08     2945.12     52.29 o 
   6  16   1     6428.00     6540.51    103.08 o 
   7  16   1      874.43      853.05     34.63 o 
   8  16   1    15637.41    16393.86    348.86 o 
 -12  17   1     8590.49     8475.43    202.36 o 
 -11  17   1     1456.16     1620.51     99.43 o 
 -10  17   1      186.37      273.15     37.63 o 
  -9  17   1     4347.14     4629.81    119.42 o 
  -8  17   1     1528.75     1506.93     50.65 o 
  -7  17   1     1883.17     1931.33     83.76 o 
  -6  17   1      534.95      485.91     31.08 o 
  -5  17   1      589.05      605.14     26.86 o 
  -4  17   1     1580.70     1544.87     42.47 o 
  -3  17   1    16724.09    16590.09    279.05 o 
  -2  17   1      295.54      240.44     18.09 o 
  -1  17   1    30231.13    31471.11    430.17 o 
   0  17   1      326.67      431.47     20.66 o 
   1  17   1    12761.75    12985.01    188.05 o 
   2  17   1     2662.18     2464.74     48.04 o 
   3  17   1      782.33      697.48     28.40 o 
   4  17   1     2250.58     2168.42     50.17 o 
   5  17   1      125.58      149.09     24.55 o 
   6  17   1     5623.31     5851.58    102.32 o 
   7  17   1     1654.74     1691.91     50.21 o 
 -12  18   1     3024.21     3066.36    162.55 o 
 -11  18   1       39.89      -23.72     37.33 o 
 -10  18   1    16610.70    16299.82    357.62 o 
  -9  18   1      350.96      263.22     31.41 o 
  -8  18   1     8846.74     8601.14    172.19 o 
  -7  18   1     9893.07    10141.84    198.51 o 
  -6  18   1      556.15      576.60     33.02 o 
  -5  18   1     5652.46     6030.75    111.03 o 
  -4  18   1     1440.92     1455.88     61.37 o 
  -3  18   1     8964.40     9240.58    165.37 o 
  -2  18   1     9710.79     9643.27    139.82 o 
  -1  18   1      107.57      215.72     18.83 o 
   0  18   1      106.24       96.78     18.27 o 
   1  18   1     3962.57     4117.47     74.26 o 
   2  18   1     1703.89     1712.37     51.36 o 
   3  18   1    11963.76    12330.20    191.43 o 
   4  18   1        3.21       -6.00     22.41 o 
   5  18   1    10172.90    10034.72    161.25 o 
   6  18   1       37.38        0.94     27.03 o 
 -11  19   1     3282.66     3318.96    102.03 o 
 -10  19   1     2862.19     2819.84     89.82 o 
  -9  19   1     2252.82     2191.93     76.66 o 
  -8  19   1     8844.13     8483.69    171.61 o 
  -7  19   1       18.54        6.93     27.10 o 
  -6  19   1     9434.14     8958.93    178.41 o 
  -5  19   1       85.88       97.93     22.13 o 
  -4  19   1    19360.19    19667.32    330.33 o 
  -3  19   1      669.09      645.03     29.67 o 
  -2  19   1     5007.00     4782.68     82.84 o 
  -1  19   1     7241.47     6822.68    112.19 o 
   0  19   1       11.30       22.82     20.57 o 
   1  19   1     8845.68     8684.19    139.20 o 
   2  19   1      481.19      464.68     26.85 o 
   3  19   1      648.81      703.63     30.99 o 
   4  19   1     1384.08     1264.77     47.13 o 
   5  19   1     1070.38      972.86     37.34 o 
 -10  20   1     2304.06     2142.56     78.93 o 
  -9  20   1      962.22      914.42     70.21 o 
  -8  20   1     3512.80     3331.98     96.22 o 
  -7  20   1      492.50      509.37     36.19 o 
  -6  20   1     1427.69     1349.25     50.64 o 
  -5  20   1      775.27      702.53     32.20 o 
  -4  20   1     1192.93     1189.11     49.55 o 
  -3  20   1     1093.98     1152.31     40.27 o 
  -2  20   1     4509.55     4637.11     91.99 o 
  -1  20   1      384.63      408.63     26.02 o 
   0  20   1     8771.95     8556.09    137.81 o 
   1  20   1      972.56      900.89     33.10 o 
   2  20   1     3781.12     3879.88     74.30 o 
   3  20   1     4388.39     4329.44     81.47 o 
   4  20   1       96.18       51.76     26.15 o 
  -9  21   1    13878.75    14228.00    317.93 o 
  -8  21   1       87.06       47.89     36.87 o 
  -7  21   1     3738.11     3968.95    109.82 o 
  -6  21   1     2816.05     2743.14     73.86 o 
  -5  21   1       18.03      -23.54     23.54 o 
  -4  21   1     9964.09    10022.24    177.72 o 
  -3  21   1     4473.90     4563.57     92.11 o 
  -2  21   1    11502.92    11921.72    208.53 o 
  -1  21   1      767.56      778.61     31.81 o 
   0  21   1       58.09       78.26     23.10 o 
   1  21   1      263.53      256.75     26.13 o 
   2  21   1     3513.78     3353.96     79.11 o 
   3  21   1     1219.09     1101.90     57.34 o 
  -8  22   1       10.33       29.59     37.91 o 
  -7  22   1     3778.64     3756.87    107.68 o 
  -6  22   1      215.25      132.12     33.36 o 
  -5  22   1     8469.22     8685.48    177.28 o 
  -4  22   1      264.57      246.68     28.06 o 
  -3  22   1     5758.72     5859.46    112.81 o 
  -2  22   1     1717.88     1653.95     51.34 o 
  -1  22   1     1632.00     1763.38     47.20 o 
   0  22   1     2105.88     1967.22     55.59 o 
   1  22   1      357.81      378.27     29.27 o 
  -6  23   1     2997.94     3098.95    121.01 o 
  -5  23   1      615.48      580.17     41.03 o 
  -4  23   1      110.54      142.20     34.22 o 
  -3  23   1     1868.85     2050.64     57.70 o 
  -2  23   1      152.33      173.90     28.97 o 
   2 -24   2      287.23      217.22     40.60 o 
   3 -24   2     2193.79     2292.97     80.06 o 
   4 -24   2      702.00      654.27     48.16 o 
   5 -24   2       76.20       12.43     46.40 o 
  -1 -23   2     1041.73     1078.14     37.49 o 
   0 -23   2     5653.30     5946.32    103.31 o 
   1 -23   2     3076.26     3121.51     71.59 o 
   2 -23   2     1454.16     1337.48     63.47 o 
   3 -23   2     9689.35     9304.88    215.42 o 
   4 -23   2       28.64      -18.07     34.24 o 
   5 -23   2     9936.81     9722.95    224.12 o 
   6 -23   2       15.97        5.91     35.79 o 
   7 -23   2     2559.21     2534.69     84.31 o 
  -3 -22   2      231.05      231.07     27.16 o 
  -2 -22   2     7481.29     7706.06    128.11 o 
  -1 -22   2     1088.09     1112.75     37.37 o 
   0 -22   2      600.10      725.10     30.57 o 
   1 -22   2     2797.25     2654.74     52.97 o 
   2 -22   2     7950.10     8260.75    134.44 o 
   3 -22   2     2144.36     2020.19     72.13 o 
   4 -22   2     3892.23     3753.80    102.85 o 
   5 -22   2        7.13        3.16     41.46 o 
   6 -22   2     4504.74     4532.95    119.05 o 
   7 -22   2     4744.73     4672.90    123.72 o 
   8 -22   2      124.13      107.05     36.79 o 
   9 -22   2    14036.01    14197.60    317.49 o 
  -4 -21   2      493.90      482.94     30.37 o 
  -3 -21   2     2927.10     3104.30     69.27 o 
  -2 -21   2     2153.20     2026.21     49.59 o 
  -1 -21   2      337.56      333.80     23.37 o 
   0 -21   2    20539.46    21136.59    325.30 o 
   1 -21   2      217.71      180.45     20.70 o 
   2 -21   2    14917.58    15675.56    221.26 o 
   3 -21   2     2927.70     2833.60     74.92 o 
   4 -21   2     3487.98     3314.91     93.46 o 
   5 -21   2     1170.11     1096.77     51.87 o 
   6 -21   2      247.01      217.62     35.32 o 
   7 -21   2     1476.30     1393.52     59.29 o 
   8 -21   2     3701.68     3479.75    101.04 o 
   9 -21   2      512.66      519.95     44.87 o 
  10 -21   2     1000.06      882.59     53.37 o 
  -5 -20   2      142.87      122.37     25.45 o 
  -4 -20   2     2300.92     2438.96     56.24 o 
  -3 -20   2      218.79      213.59     22.80 o 
  -2 -20   2     3900.82     4055.59     69.59 o 
  -1 -20   2     6602.81     6867.08    105.33 o 
   0 -20   2     1328.33     1422.10     50.58 o 
   1 -20   2     5505.06     5456.96     86.14 o 
   2 -20   2     7927.06     8161.92    120.67 o 
   3 -20   2      644.45      638.69     34.11 o 
   4 -20   2    11841.90    11642.49    258.16 o 
   5 -20   2     3075.08     2910.49     83.19 o 
   6 -20   2    11777.13    11669.53    259.05 o 
   7 -20   2       90.58       53.26     32.32 o 
   8 -20   2     5109.65     4839.61    123.32 o 
   9 -20   2     4384.71     4279.54    121.79 o 
  10 -20   2      736.83      788.75     49.84 o 
  -6 -19   2     1099.24     1113.24     39.23 o 
  -5 -19   2     9685.54     9928.92    150.21 o 
  -4 -19   2       69.47       49.18     23.09 o 
  -3 -19   2    17659.01    17982.83    253.26 o 
  -2 -19   2      899.24      802.74     28.48 o 
  -1 -19   2    10861.27    11255.97    162.39 o 
   0 -19   2     1757.82     1541.53     37.58 o 
   1 -19   2      222.88      266.47     19.00 o 
   2 -19   2    10738.86    11028.62    157.96 o 
   3 -19   2     3765.57     3845.92     69.57 o 
   4 -19   2     2840.14     2630.30     84.74 o 
   5 -19   2     4612.65     4344.45    109.41 o 
   6 -19   2     1052.10     1061.89     63.87 o 
   7 -19   2     2221.96     2373.83     73.79 o 
   8 -19   2     6998.71     6670.44    191.12 o 
   9 -19   2      208.51      193.30     35.66 o 
  10 -19   2    15831.08    15058.31    331.46 o 
  11 -19   2      437.58      408.08     45.21 o 
  -7 -18   2     3427.09     3755.58     74.40 o 
  -6 -18   2     1677.87     1778.04     44.87 o 
  -5 -18   2      627.80      658.03     29.65 o 
  -4 -18   2     5364.88     5613.23     89.47 o 
  -3 -18   2      341.53      303.69     21.03 o 
  -2 -18   2     1260.87     1166.78     31.87 o 
  -1 -18   2    14576.35    15206.39    213.96 o 
   0 -18   2     1959.86     2020.01     38.15 o 
   1 -18   2    20116.86    20462.05    283.46 o 
   2 -18   2      363.61      343.11     18.25 o 
   3 -18   2     6664.31     6659.04     98.82 o 
   4 -18   2     3332.49     3350.42     89.97 o 
   5 -18   2       94.29       60.07     21.91 o 
   6 -18   2     5661.20     5806.41    137.33 o 
   7 -18   2       60.95       46.87     28.87 o 
   8 -18   2     9075.53     8946.99    203.22 o 
   9 -18   2     2412.64     2457.17     76.94 o 
  10 -18   2       89.96       85.53     34.75 o 
  11 -18   2      695.35      649.12     47.84 o 
  12 -18   2     1972.65     2024.55     77.64 o 
  -8 -17   2    12418.54    12910.08    219.90 o 
  -7 -17   2      284.47      336.62     37.61 o 
  -6 -17   2     4932.87     4836.72     80.83 o 
  -5 -17   2     3420.12     3489.42     62.37 o 
  -4 -17   2       30.54       28.04     17.66 o 
  -3 -17   2    15058.55    14631.51    206.97 o 
  -2 -17   2     6955.61     6674.87    100.64 o 
  -1 -17   2     5678.44     6109.86     86.79 o 
   0 -17   2     9548.44     9464.52    136.43 o 
   1 -17   2     2265.83     2289.86     42.44 o 
   2 -17   2      224.88      235.37     15.31 o 
   3 -17   2     7825.00     7822.83    120.70 o 
   4 -17   2     1347.03     1306.08     37.70 o 
   5 -17   2    21350.28    21460.53    441.68 o 
   6 -17   2      362.95      289.86     21.80 o 
   7 -17   2    18102.84    17718.50    380.28 o 
   8 -17   2     3677.28     3768.75     98.08 o 
   9 -17   2     3193.79     3377.87     92.75 o 
  10 -17   2     4334.59     4492.23    117.21 o 
  11 -17   2      395.20      373.55     40.75 o 
  12 -17   2     7193.46     7005.90    209.06 o 
  -8 -16   2        7.98       -3.35     22.13 o 
  -7 -16   2     3768.40     3861.67     95.10 o 
  -6 -16   2     2261.26     2131.72     46.11 o 
  -5 -16   2      247.69      184.70     20.26 o 
  -4 -16   2    23423.48    23190.14    321.22 o 
  -3 -16   2      281.27      328.39     19.36 o 
  -2 -16   2    12130.73    11842.12    157.73 o 
  -1 -16   2      131.02       94.26     13.83 o 
   0 -16   2     3203.03     3025.07     47.56 o 
   1 -16   2     7714.17     8074.13    109.44 o 
   2 -16   2     2648.26     2732.76     43.90 o 
   3 -16   2     7321.48     7637.69    103.50 o 
   4 -16   2      577.23      652.93     26.76 o 
   5 -16   2     4377.54     4471.90     83.65 o 
   6 -16   2     1614.68     1589.75     45.64 o 
   7 -16   2     1465.84     1375.79     38.92 o 
   8 -16   2       40.38       28.24     26.21 o 
   9 -16   2     7887.97     7707.56    177.87 o 
  10 -16   2       38.95       12.47     30.19 o 
  11 -16   2     5576.43     5917.91    146.90 o 
  12 -16   2      178.59      147.38     45.66 o 
  13 -16   2     6091.46     6206.97    193.86 o 
  -9 -15   2      785.43      722.68     40.09 o 
  -8 -15   2     2754.52     2730.10     59.78 o 
  -7 -15   2      216.88      250.15     22.45 o 
  -6 -15   2     4067.45     3892.24     62.47 o 
  -5 -15   2     1996.65     1902.01     38.95 o 
  -4 -15   2     5775.79     5937.48     85.18 o 
  -3 -15   2     2608.02     2597.96     43.95 o 
  -2 -15   2     9309.28     9157.01    116.58 o 
  -1 -15   2       42.75       72.79     11.92 o 
   0 -15   2    13373.60    12941.90    204.66 o 
   1 -15   2      279.52      219.41     12.38 o 
   2 -15   2    19275.97    19367.51    249.75 o 
   3 -15   2      178.55      173.90     12.19 o 
   4 -15   2     2498.81     2434.70     50.98 o 
   5 -15   2    10683.11    11096.83    187.87 o 
   6 -15   2       14.15       36.45     16.30 o 
   7 -15   2    26632.07    26954.34    595.51 o 
   8 -15   2     1906.38     1833.84     45.15 o 
   9 -15   2     3663.94     3683.15     96.69 o 
  10 -15   2      825.54      692.28     41.34 o 
  11 -15   2     1466.47     1299.58     69.60 o 
  12 -15   2       22.15        3.60     73.67 o 
  13 -15   2     3029.49     2883.59    255.01 o 
 -10 -14   2       90.54       47.79     28.49 o 
  -9 -14   2     7466.08     7747.14    140.61 o 
  -8 -14   2      600.30      425.99     26.90 o 
  -7 -14   2     9270.68     9341.46    147.97 o 
  -6 -14   2      200.84      245.10     18.75 o 
  -5 -14   2    17108.15    17006.47    210.11 o 
  -4 -14   2     3834.26     3678.12     53.21 o 
  -3 -14   2       71.20       72.27     11.62 o 
  -2 -14   2    15073.49    15088.00    176.17 o 
  -1 -14   2     6075.04     6549.88     76.65 o 
   0 -14   2     7466.53     7013.18     84.86 o 
   1 -14   2     1872.98     1911.96     28.88 o 
   2 -14   2     1590.11     1716.90     26.68 o 
   3 -14   2     2405.83     2274.77     36.59 o 
   4 -14   2    12997.30    13320.83    203.06 o 
   5 -14   2     6478.85     6530.62    141.23 o 
   6 -14   2    26571.86    27174.26    446.05 o 
   7 -14   2     2864.50     2606.31     55.25 o 
   8 -14   2     7114.90     6591.64    120.36 o 
   9 -14   2      281.90      276.03     28.64 o 
  10 -14   2     5795.25     5831.44    140.37 o 
  11 -14   2     5637.95     5401.28    181.34 o 
  12 -14   2      851.90      877.62    105.40 o 
  13 -14   2     9254.55     9190.10    264.34 o 
 -10 -13   2      583.37      634.53     35.97 o 
  -9 -13   2     1416.21     1413.27     46.38 o 
  -8 -13   2     3485.28     3360.49     65.21 o 
  -7 -13   2      276.35      271.41     21.80 o 
  -6 -13   2      607.42      537.11     21.82 o 
  -5 -13   2     9928.57    10026.14    127.37 o 
  -4 -13   2        2.49      -10.92     10.92 o 
  -3 -13   2    28831.87    28269.17    324.16 o 
  -2 -13   2     2197.80     2040.09     31.02 o 
  -1 -13   2    12575.87    13268.69    147.78 o 
   0 -13   2     9958.00     9855.28    116.07 o 
   1 -13   2     3406.04     3294.87     42.98 o 
   2 -13   2    10098.88    10342.84    115.65 o 
   3 -13   2     3020.19     3043.89     39.71 o 
   4 -13   2    12002.70    12574.99    177.17 o 
   5 -13   2     1805.73     1756.04     38.85 o 
   6 -13   2    12339.10    12896.92    287.78 o 
   7 -13   2       80.39       62.42     18.03 o 
   8 -13   2     3239.20     3366.94     68.76 o 
   9 -13   2     1935.68     1952.73     51.79 o 
  10 -13   2     7617.99     7289.34    169.22 o 
  11 -13   2      712.15      635.69     95.20 o 
  12 -13   2    12175.19    11166.47    309.24 o 
  13 -13   2      175.27      135.85     46.40 o 
  14 -13   2      753.77      580.29     86.14 o 
 -11 -12   2      133.17      176.14     33.95 o 
 -10 -12   2     8815.59     8967.24    159.81 o 
  -9 -12   2      926.67      943.38     33.38 o 
  -8 -12   2      562.02      522.32     26.33 o 
  -7 -12   2    12114.41    11819.09    180.80 o 
  -6 -12   2     1681.72     1555.38     36.72 o 
  -5 -12   2    13682.14    13174.75    184.21 o 
  -4 -12   2    21831.35    21573.38    249.12 o 
  -3 -12   2      276.69      274.88     11.34 o 
  -2 -12   2      153.71      132.16      9.13 o 
  -1 -12   2     4246.90     4244.18     50.95 o 
   0 -12   2     6327.79     6099.88     78.05 o 
   1 -12   2    17113.37    17745.88    214.82 o 
   2 -12   2     1223.97     1422.54     20.70 o 
   3 -12   2    22796.34    22658.62    259.76 o 
   4 -12   2     1921.85     1854.83     33.15 o 
   5 -12   2    12531.72    13045.19    259.85 o 
   6 -12   2    11111.69    11252.43    202.67 o 
   7 -12   2      876.32      648.99     24.32 o 
   8 -12   2    26056.43    25608.92    421.95 o 
   9 -12   2     1537.31     1460.41     40.39 o 
  10 -12   2     2581.75     2534.06     74.53 o 
  11 -12   2      260.65      301.40     40.85 o 
  12 -12   2      129.85      158.14     42.27 o 
  13 -12   2      461.20      414.92     50.47 o 
  14 -12   2    10133.74     9470.25    273.20 o 
 -11 -11   2     1208.26     1143.30     44.97 o 
 -10 -11   2     3939.66     4162.97     77.80 o 
  -9 -11   2       33.67       62.73     20.85 o 
  -8 -11   2    14589.27    14567.78    235.59 o 
  -7 -11   2        7.65      -15.85     15.85 o 
  -6 -11   2    24849.77    24417.13    359.46 o 
  -5 -11   2      244.84      170.41     14.08 o 
  -4 -11   2     2396.96     2403.31     36.45 o 
  -3 -11   2      435.33      394.72     11.86 o 
  -2 -11   2       64.53       82.61      7.90 o 
  -1 -11   2    28019.98    28853.51    314.28 o 
   0 -11   2      298.93      224.00      8.79 o 
   1 -11   2    14584.26    14718.63    178.33 o 
   2 -11   2      187.13      283.83     11.64 o 
   3 -11   2      940.23     1071.87     18.74 o 
   4 -11   2      141.43      132.57     12.09 o 
   5 -11   2    12676.40    12870.65    195.04 o 
   6 -11   2     3523.29     4253.97     69.65 o 
   7 -11   2    15330.92    16074.32    267.12 o 
   8 -11   2      173.35      147.01     18.17 o 
   9 -11   2     8256.33     8452.17    179.70 o 
  10 -11   2     4571.73     4347.13    173.76 o 
  11 -11   2     1960.25     1800.61     92.24 o 
  12 -11   2     8017.24     8148.75    233.11 o 
  13 -11   2     2690.33     2715.23    105.75 o 
  14 -11   2     7805.81     7571.12    225.93 o 
 -12 -10   2     3217.78     3298.85     85.93 o 
 -11 -10   2      108.88       76.07     24.29 o 
 -10 -10   2     4869.27     4434.21     99.68 o 
  -9 -10   2      689.16      523.46     25.29 o 
  -8 -10   2     6187.29     5745.15     95.40 o 
  -7 -10   2     4631.48     4506.43     76.18 o 
  -6 -10   2     1163.78     1104.96     34.12 o 
  -5 -10   2      469.88      367.01     15.93 o 
  -4 -10   2    18673.24    18346.60    243.64 o 
  -3 -10   2       48.40       80.23      8.55 o 
  -2 -10   2    14348.40    14020.55    154.85 o 
  -1 -10   2     2856.72     2688.45     33.63 o 
   0 -10   2    11358.96    11053.15    127.81 o 
   1 -10   2     4156.87     4320.96     52.27 o 
   2 -10   2      259.41      200.75      9.62 o 
   3 -10   2    48285.73    48812.45    629.15 o 
   4 -10   2       30.61       77.98      9.15 o 
   5 -10   2    56588.50    57205.24    846.58 o 
   6 -10   2     1196.15     1207.98     26.45 o 
   7 -10   2      576.62      580.94     17.17 o 
   8 -10   2     2465.23     2157.12     47.31 o 
   9 -10   2     4293.53     4324.93     92.04 o 
  10 -10   2     2073.67     1871.80     98.48 o 
  11 -10   2    14882.32    15016.36    331.78 o 
  12 -10   2      278.99      225.33     43.19 o 
  13 -10   2     5530.53     5266.44    198.34 o 
  14 -10   2     2453.14     2356.72    140.54 o 
 -12  -9   2      243.66      187.27     29.92 o 
 -11  -9   2     6262.14     6499.83    110.19 o 
 -10  -9   2        4.60       14.87     20.08 o 
  -9  -9   2     7064.49     7059.28    114.98 o 
  -8  -9   2     5464.09     5199.07     87.22 o 
  -7  -9   2      591.15      602.25     27.54 o 
  -6  -9   2    27074.14    26471.78    414.28 o 
  -5  -9   2     8597.33     8603.75    114.44 o 
  -4  -9   2    29756.74    30090.85    382.05 o 
  -3  -9   2       46.68       75.83      8.01 o 
  -2  -9   2     1303.42     1178.15     18.42 o 
  -1  -9   2      942.15     1074.95     16.73 o 
   0  -9   2    24238.59    23139.80    262.91 o 
   1  -9   2      878.45      988.66     15.54 o 
   2  -9   2    56299.98    57277.43    618.35 o 
   3  -9   2    12999.27    13436.11    175.44 o 
   4  -9   2    26867.39    27430.90    378.07 o 
   5  -9   2     8413.60     8553.58    130.45 o 
   6  -9   2     4146.40     3960.61     55.12 o 
   7  -9   2     9467.72     9350.25    124.58 o 
   8  -9   2      889.83      719.82     21.59 o 
   9  -9   2    32806.54    33030.30    544.78 o 
  10  -9   2     2424.04     2349.95     51.80 o 
  11  -9   2     3588.60     3454.14    103.39 o 
  12  -9   2       79.86       83.93     31.83 o 
  13  -9   2     2262.11     2137.46     93.67 o 
  14  -9   2     1440.05     1548.60     83.35 o 
 -12  -8   2      196.40      155.23     28.75 o 
 -11  -8   2      317.53      283.40     25.60 o 
 -10  -8   2     1323.00     1279.24     37.51 o 
  -9  -8   2     2536.47     2664.31     53.22 o 
  -8  -8   2      323.70      306.46     25.51 o 
  -7  -8   2    30559.83    29685.47    434.55 o 
  -6  -8   2      653.83      655.48     23.20 o 
  -5  -8   2    15233.17    14777.70    203.36 o 
  -4  -8   2     7904.22     7476.08     99.20 o 
  -3  -8   2    11953.38    11116.30    143.95 o 
  -2  -8   2    35733.23    34877.49    401.86 o 
  -1  -8   2     4749.33     4692.62     53.67 o 
   0  -8   2    23081.76    23147.53    276.95 o 
   1  -8   2    20314.66    20477.32    222.54 o 
   2  -8   2    15826.45    17566.52    201.03 o 
   3  -8   2      673.18      914.20     17.50 o 
   4  -8   2     1005.20     1289.03     22.12 o 
   5  -8   2     1753.59     1861.88     27.90 o 
   6  -8   2    18697.38    19632.24    255.38 o 
   7  -8   2      150.07      199.50      8.84 o 
   8  -8   2    18469.05    17725.87    270.14 o 
   9  -8   2     7642.09     7465.32    142.77 o 
  10  -8   2     9428.11     9844.97    208.32 o 
  11  -8   2    11696.27    11916.79    224.82 o 
  12  -8   2      559.26      521.60     31.76 o 
  13  -8   2    15250.32    15156.15    341.54 o 
  14  -8   2       17.99       61.36     55.54 o 
 -13  -7   2     6198.26     6492.78    136.50 o 
 -12  -7   2      935.88      938.05     38.54 o 
 -11  -7   2    13330.02    14086.68    229.76 o 
 -10  -7   2      170.36      102.52     20.48 o 
  -9  -7   2    12992.03    13166.26    199.98 o 
  -8  -7   2     1881.67     1961.59     41.93 o 
  -7  -7   2    13834.11    13605.01    204.24 o 
  -6  -7   2       89.19       96.08     10.91 o 
  -5  -7   2     4685.25     4630.68     63.30 o 
  -4  -7   2     3940.76     3845.66     53.71 o 
  -3  -7   2    24340.72    23654.66    300.34 o 
  -2  -7   2     2508.09     2269.07     30.99 o 
  -1  -7   2    48619.82    49360.55    532.53 o 
   0  -7   2     2421.40     2352.30     30.73 o 
   1  -7   2    13608.05    13138.99    143.38 o 
   2  -7   2    66647.06    66746.89    752.41 o 
   3  -7   2     2316.39     2605.28     39.01 o 
   4  -7   2    53204.98    52518.20    675.74 o 
   5  -7   2      665.05      808.65     14.59 o 
   6  -7   2     5462.38     5728.20     73.44 o 
   7  -7   2      194.76      227.46     10.07 o 
   8  -7   2      809.06      680.08     19.41 o 
   9  -7   2     1286.57     1329.63     35.17 o 
  10  -7   2    11792.70    11390.36    179.30 o 
  11  -7   2     1818.34     1824.24     46.29 o 
  12  -7   2    27125.27    27768.60    540.40 o 
  13  -7   2      110.67      114.13     25.29 o 
  14  -7   2     6093.75     6347.28    177.33 o 
 -13  -6   2      466.67      515.35     37.83 o 
 -12  -6   2    10160.77    10404.80    180.94 o 
 -11  -6   2      359.02      310.55     24.30 o 
 -10  -6   2    16402.59    15874.02    240.06 o 
  -9  -6   2     1290.56     1501.51     37.45 o 
  -8  -6   2    31965.24    31559.48    461.09 o 
  -7  -6   2     9881.40    10505.72    159.71 o 
  -6  -6   2        8.46       25.02     10.39 o 
  -5  -6   2    24561.85    24425.26    299.48 o 
  -4  -6   2      243.26      346.36     10.29 o 
  -3  -6   2    27705.00    26162.80    353.00 o 
  -2  -6   2     3032.81     2966.82     40.75 o 
  -1  -6   2       21.31       22.07      4.26 o 
   0  -6   2       26.83       23.37      5.65 o 
   1  -6   2      377.19      490.31      7.33 o 
   2  -6   2     5635.59     6231.61     71.82 o 
   3  -6   2   136772.33   137668.72   1755.61 o 
   4  -6   2     1100.34     1036.58     15.92 o 
   5  -6   2    54147.11    53081.31    644.30 o 
   6  -6   2    13434.22    13164.79    154.12 o 
   7  -6   2     4210.15     4201.87     52.54 o 
   8  -6   2    25166.38    25739.45    314.40 o 
   9  -6   2       40.80       66.74     13.92 o 
  10  -6   2    15738.30    16123.23    249.30 o 
  11  -6   2     1356.88     1331.64     42.95 o 
  12  -6   2     3570.57     3634.27    107.31 o 
  13  -6   2       36.03       28.49     22.39 o 
  14  -6   2     1091.27     1111.83     55.95 o 
 -13  -5   2      142.60      137.27     33.37 o 
 -12  -5   2     3082.80     3204.64     71.07 o 
 -11  -5   2      643.10      657.21     28.23 o 
 -10  -5   2      131.18      123.84     19.66 o 
  -9  -5   2      985.96      952.85     30.41 o 
  -8  -5   2     8656.62     8162.69    127.12 o 
  -7  -5   2      975.08      841.38     24.74 o 
  -6  -5   2    21492.84    21069.61    269.88 o 
  -5  -5   2      321.46      414.75     11.56 o 
  -4  -5   2    32355.43    31752.70    378.31 o 
  -3  -5   2    42407.28    43571.95    492.00 o 
  -2  -5   2     2321.32     2269.23     29.98 o 
  -1  -5   2    45301.06    44560.78    503.01 o 
   0  -5   2       74.10       26.15      4.53 o 
   1  -5   2    95100.84    96308.37   1085.18 o 
   2  -5   2    10398.25    10514.13    127.97 o 
   3  -5   2    39861.08    41773.87    503.30 o 
   4  -5   2     3111.36     3322.88     43.81 o 
   5  -5   2    12371.30    11929.25    139.65 o 
   6  -5   2      456.13      658.51     19.65 o 
   7  -5   2    40753.11    39908.55    483.74 o 
   8  -5   2      597.93      756.37     32.13 o 
   9  -5   2    17227.71    17017.26    261.49 o 
  10  -5   2      672.94      635.46     25.72 o 
  11  -5   2     2979.86     2828.43     61.57 o 
  12  -5   2    16308.34    16230.38    268.02 o 
  13  -5   2       81.66       55.81     23.13 o 
  14  -5   2     8776.27     9238.34    163.98 o 
 -14  -4   2      227.71      222.97     38.61 o 
 -13  -4   2     2320.99     2204.76     63.69 o 
 -12  -4   2     2402.08     2267.71     56.53 o 
 -11  -4   2      293.65      245.18     20.57 o 
 -10  -4   2    24836.88    24868.89    341.72 o 
  -9  -4   2      167.23      108.31     15.48 o 
  -8  -4   2    31962.74    31960.09    440.83 o 
  -7  -4   2      212.73      272.67     11.64 o 
  -6  -4   2    17983.59    18339.38    235.37 o 
  -5  -4   2     3062.58     3437.81     43.69 o 
  -4  -4   2    14332.87    14352.99    174.71 o 
  -3  -4   2    23519.26    22990.22    275.38 o 
  -2  -4   2    45132.99    44934.97    565.19 o 
  -1  -4   2    16425.00    15632.54    176.54 o 
   0  -4   2    56572.45    57307.17    566.51 o 
   1  -4   2    26973.69    28849.10    360.41 o 
   2  -4   2    48390.53    51721.27    659.99 o 
   3  -4   2    51175.77    50619.79    579.04 o 
   4  -4   2     5992.68     6142.36     69.30 o 
   5  -4   2    43219.97    42240.54    485.60 o 
   6  -4   2      583.13      667.24     18.38 o 
   7  -4   2    12997.16    13379.54    176.42 o 
   8  -4   2     7695.46     8022.05    109.32 o 
   9  -4   2     2312.93     2275.77     52.88 o 
  10  -4   2     8095.80     7974.49    141.25 o 
  11  -4   2    17057.77    17013.85    256.16 o 
  12  -4   2     1272.83     1343.71     49.69 o 
  13  -4   2    10315.39    10375.77    210.21 o 
  14  -4   2       33.04       44.97     26.18 o 
 -14  -3   2      258.92      312.47     33.81 o 
 -13  -3   2      836.74      785.59     38.41 o 
 -12  -3   2     3551.34     3477.03     67.69 o 
 -11  -3   2    11518.15    11040.03    159.67 o 
 -10  -3   2     1169.67     1159.88     36.79 o 
  -9  -3   2    26767.14    25353.70    346.69 o 
  -8  -3   2     5359.14     5079.61     76.95 o 
  -7  -3   2    15789.63    15581.83    180.74 o 
  -6  -3   2    45929.97    43338.84    491.02 o 
  -5  -3   2    20411.74    20309.47    248.56 o 
  -4  -3   2    70524.43    68776.39    815.96 o 
  -3  -3   2    11511.85    10368.10    119.26 o 
  -2  -3   2    29726.09    29743.99    373.70 o 
  -1  -3   2     5701.52     5645.22     72.50 o 
   0  -3   2      645.63      521.65      9.00 o 
   1  -3   2    14650.16    15365.83    309.24 o 
   2  -3   2    15863.55    17334.20    221.60 o 
   3  -3   2      394.39      523.01      8.11 o 
   4  -3   2     3806.35     3539.93     42.98 o 
   5  -3   2     1606.72     1632.27     25.56 o 
   6  -3   2    39120.97    39225.77    505.58 o 
   7  -3   2    31142.01    30452.44    394.62 o 
   8  -3   2     2553.21     2469.82     39.85 o 
   9  -3   2    35717.27    35978.96    501.56 o 
  10  -3   2      658.55      672.22     24.25 o 
  11  -3   2     8775.24     8900.44    140.58 o 
  12  -3   2      946.27      806.73     32.17 o 
  13  -3   2     3088.50     3223.65     80.73 o 
  14  -3   2      244.14      322.52     28.95 o 
 -14  -2   2      292.61      210.57     30.05 o 
 -13  -2   2    10641.71    10925.90    188.79 o 
 -12  -2   2      333.06      238.64     23.56 o 
 -11  -2   2    14626.24    14127.04    233.63 o 
 -10  -2   2      323.39      326.10     19.15 o 
  -9  -2   2        7.86       72.64     13.53 o 
  -8  -2   2     9533.85     9365.35    124.87 o 
  -7  -2   2    10371.56    10402.76    134.87 o 
  -6  -2   2      372.13      321.48     17.96 o 
  -5  -2   2    22058.27    21545.88    275.35 o 
  -4  -2   2    26102.62    24380.43    291.30 o 
  -3  -2   2     1369.79     1283.56     21.49 o 
  -2  -2   2     2234.64     2168.69     29.55 o 
  -1  -2   2      905.99      958.73     15.00 o 
   0  -2   2   173187.62   172118.89   3421.55 o 
   1  -2   2      991.60     1200.56     35.26 o 
   2  -2   2    12343.88    12715.43    139.00 o 
   3  -2   2     8277.76     8147.24    100.11 o 
   4  -2   2      910.58      906.62     17.99 o 
   5  -2   2     9167.64     8992.64    118.75 o 
   6  -2   2    10524.36    11070.99    146.38 o 
   7  -2   2    32113.85    33316.63    431.46 o 
   8  -2   2    32974.71    32095.20    385.57 o 
   9  -2   2     3736.76     3693.08     52.34 o 
  10  -2   2     3570.82     3513.77     89.08 o 
  11  -2   2     8403.61     8857.00    152.20 o 
  12  -2   2     2374.82     2291.92     55.18 o 
  13  -2   2     6583.57     6675.65    122.04 o 
  14  -2   2       41.09       26.31     25.35 o 
 -14  -1   2     5225.34     5361.48    147.96 o 
 -13  -1   2      281.51      258.35     47.82 o 
 -12  -1   2     7694.63     7425.69    122.37 o 
 -11  -1   2    12206.16    11911.20    229.20 o 
 -10  -1   2     3413.90     3447.95     54.68 o 
  -9  -1   2    45047.04    43669.52    522.66 o 
  -8  -1   2      881.93      791.27     19.68 o 
  -7  -1   2    11407.54    10671.70    132.48 o 
  -6  -1   2      114.19       74.35      8.08 o 
  -5  -1   2    21170.83    19598.78    241.18 o 
  -4  -1   2     8433.13     7901.96    121.34 o 
  -3  -1   2     3403.74     3571.49     56.75 o 
  -2  -1   2    64237.30    65964.20    844.28 o 
  -1  -1   2    75138.09    77205.88    887.81 o 
   0  -1   2      655.17      868.17     38.53 o 
   1  -1   2    16235.24    16048.00    219.48 o 
   2  -1   2    11053.39    12098.18    133.15 o 
   3  -1   2    29121.06    29335.29    377.21 o 
   4  -1   2    13368.11    12942.38    168.73 o 
   5  -1   2     4098.20     3929.83     54.85 o 
   6  -1   2   102244.14   103056.70   1222.96 o 
   7  -1   2     1826.69     1963.81     30.25 o 
   8  -1   2    13515.73    13302.12    163.90 o 
   9  -1   2       84.58       87.64     11.89 o 
  10  -1   2       33.64       52.23     16.02 o 
  11  -1   2     2417.18     2339.59     55.11 o 
  12  -1   2     1427.32     1439.66     44.04 o 
  13  -1   2     2488.13     2622.30     62.08 o 
  14  -1   2     3358.43     3534.19     81.57 o 
 -14   0   2      811.36      919.99     48.99 o 
 -13   0   2      242.68      262.32     28.40 o 
 -12   0   2     1202.11     1183.72     40.37 o 
 -11   0   2      755.98      778.12     24.37 o 
 -10   0   2    12654.55    12976.13    171.03 o 
  -9   0   2     2393.98     2487.09     41.72 o 
  -8   0   2     6945.17     6884.28    126.40 o 
  -7   0   2    11422.56    11539.38    154.01 o 
  -6   0   2     3822.95     3963.01     53.46 o 
  -5   0   2    22920.68    22149.78    287.50 o 
  -4   0   2     1796.14     1686.33     31.13 o 
  -3   0   2   230863.42   212859.83   3893.84 o 
  -2   0   2      142.11      144.95      4.90 o 
  -1   0   2    18591.70    17741.09    228.50 o 
   0   0   2    29171.24    29378.16    338.96 o 
   1   0   2      185.82      263.36      4.13 o 
   2   0   2     1150.34     1209.73     16.38 o 
   3   0   2    52537.67    51449.37    610.00 o 
   4   0   2     2432.36     2261.60     30.44 o 
   5   0   2    16286.13    15268.65    184.48 o 
   6   0   2    12661.13    13205.73    161.03 o 
   7   0   2     1634.49     1648.99     27.40 o 
   8   0   2    16986.93    17180.25    209.49 o 
   9   0   2     4046.35     4458.74     71.52 o 
  10   0   2    21608.65    21507.88    319.86 o 
  11   0   2     1635.28     1715.83     53.26 o 
  12   0   2     8756.08     8666.95    176.47 o 
  13   0   2     1767.58     1894.88     52.15 o 
  14   0   2      147.03      127.02     28.02 o 
 -14   1   2     7844.70     7955.99    144.14 o 
 -13   1   2      361.15      263.53     27.73 o 
 -12   1   2    27141.96    26097.06    423.10 o 
 -11   1   2       25.90       67.47     15.81 o 
 -10   1   2    10455.55    10291.62    149.81 o 
  -9   1   2      311.28      399.71     18.07 o 
  -8   1   2     3260.67     3170.12     52.70 o 
  -7   1   2    10361.20    10493.37    140.69 o 
  -6   1   2    19908.97    19167.80    308.02 o 
  -5   1   2     2503.45     2209.22     33.83 o 
  -4   1   2    56539.93    57950.86    742.74 o 
  -3   1   2       79.86       91.49      5.67 o 
  -2   1   2     1346.62     1107.12     19.70 o 
  -1   1   2    71708.62    72070.63    869.69 o 
   0   1   2      838.56      906.11     13.87 o 
   1   1   2    55274.12    52904.30    809.18 o 
   2   1   2    55121.45    54866.17    879.42 o 
   3   1   2     9836.82    10717.60    129.25 o 
   4   1   2     3168.42     3206.08     41.67 o 
   5   1   2      741.33      870.70     19.22 o 
   6   1   2    20648.12    20312.08    244.86 o 
   7   1   2    10080.29     9594.47    119.56 o 
   8   1   2    21457.72    21119.27    256.51 o 
   9   1   2    10442.63    10895.37    144.98 o 
  10   1   2     1464.83     1573.87     39.76 o 
  11   1   2     1893.12     1972.52     49.09 o 
  12   1   2     3140.62     3210.47     69.59 o 
  13   1   2      447.49      377.67     29.38 o 
  14   1   2    10346.24    11276.72    216.99 o 
 -15   2   2     4518.99     4567.39    106.98 o 
 -14   2   2     3778.26     3969.02     84.48 o 
 -13   2   2     9777.56     9931.19    172.11 o 
 -12   2   2     1652.35     1455.09     44.76 o 
 -11   2   2    10592.27    10333.08    181.20 o 
 -10   2   2    12177.74    11873.35    172.22 o 
  -9   2   2      768.91      673.21     19.89 o 
  -8   2   2    33064.69    31535.32    444.32 o 
  -7   2   2      812.42      843.13     21.83 o 
  -6   2   2    36031.96    34606.64    478.70 o 
  -5   2   2     2700.12     3274.39     50.39 o 
  -4   2   2     2963.38     2752.27     42.56 o 
  -3   2   2    19523.95    18056.70    220.19 o 
  -2   2   2     5331.88     5081.09     62.85 o 
  -1   2   2     9883.44     9262.99    175.57 o 
   0   2   2    11426.81    12167.45    163.99 o 
   1   2   2    20850.15    21736.51    259.09 o 
   2   2   2     1397.19     2097.16     33.17 o 
   3   2   2    19265.53    18751.54    237.48 o 
   4   2   2      914.33     1030.39     17.21 o 
   5   2   2    73947.70    75444.27    896.55 o 
   6   2   2     2328.84     2474.41     40.66 o 
   7   2   2    16326.71    16737.36    204.10 o 
   8   2   2       96.07      162.40     12.80 o 
   9   2   2     8796.13     8511.09    115.51 o 
  10   2   2     7759.68     8043.91    150.71 o 
  11   2   2       86.49       79.60     22.52 o 
  12   2   2     3207.90     3188.31     83.07 o 
  13   2   2     2292.84     2353.03     66.39 o 
 -15   3   2     4312.30     4496.09    112.31 o 
 -14   3   2       70.14      136.65     27.49 o 
 -13   3   2        3.23       83.43     24.98 o 
 -12   3   2     2285.46     2315.93     71.00 o 
 -11   3   2     4169.67     4064.38     81.20 o 
 -10   3   2      257.21      243.99     17.21 o 
  -9   3   2     6056.75     5595.33     80.50 o 
  -8   3   2     2041.98     1792.64     32.30 o 
  -7   3   2    11823.48    11516.48    194.68 o 
  -6   3   2    11859.87    10436.44    148.03 o 
  -5   3   2     9847.54    10882.88    179.26 o 
  -4   3   2    35012.71    35393.77    484.46 o 
  -3   3   2    22811.80    22319.00    288.50 o 
  -2   3   2    27995.90    28956.94    350.18 o 
  -1   3   2    17782.28    18885.65    241.83 o 
   0   3   2      726.02      788.24     13.07 o 
   1   3   2    45605.79    44704.20    640.63 o 
   2   3   2     1328.41     1580.11     26.51 o 
   3   3   2    38281.65    37721.25    474.00 o 
   4   3   2    21968.18    21116.08    267.94 o 
   5   3   2      255.19      356.94     12.32 o 
   6   3   2     2781.96     2834.26     45.22 o 
   7   3   2      877.72      799.31     20.46 o 
   8   3   2      522.84      685.58     21.89 o 
   9   3   2    12293.60    12260.91    185.58 o 
  10   3   2        1.78      -18.69     18.69 o 
  11   3   2    12354.81    12766.71    238.40 o 
  12   3   2        4.71      -18.00     25.92 o 
  13   3   2     1588.08     1701.58     56.48 o 
 -15   4   2     1989.05     1883.22    107.17 o 
 -14   4   2      877.11      891.00     41.27 o 
 -13   4   2    23529.04    23490.93    602.66 o 
 -12   4   2      251.06      267.04     29.06 o 
 -11   4   2     8943.95     8939.11    208.90 o 
 -10   4   2      396.96      383.71     18.60 o 
  -9   4   2      781.46      850.86     22.51 o 
  -8   4   2     5304.62     5107.81     78.29 o 
  -7   4   2     6065.19     5740.36     92.75 o 
  -6   4   2    19187.78    18097.45    341.68 o 
  -5   4   2    26769.66    25251.54    347.19 o 
  -4   4   2    11761.48    12424.70    161.61 o 
  -3   4   2     6400.83     6698.83     83.32 o 
  -2   4   2    12579.63    13045.11    159.01 o 
  -1   4   2     5305.29     5956.41     69.09 o 
   0   4   2    10768.38    11633.49    192.92 o 
   1   4   2      227.59      279.19     11.09 o 
   2   4   2    87433.62    85012.66   1065.40 o 
   3   4   2       61.39      169.21      7.89 o 
   4   4   2    36983.57    37442.39    532.77 o 
   5   4   2     2835.19     2730.56     46.09 o 
   6   4   2     2008.63     2126.95     34.30 o 
   7   4   2    10013.95    10076.56    142.08 o 
   8   4   2      759.33      828.49     29.57 o 
   9   4   2     3686.14     3800.79     66.88 o 
  10   4   2     4122.19     4369.26    100.07 o 
  11   4   2     1069.29     1182.75     43.75 o 
  12   4   2       67.36       57.33     27.31 o 
  13   4   2     4144.52     4473.72    100.95 o 
 -15   5   2      670.96      677.79     36.60 o 
 -14   5   2    13651.57    13723.82    268.77 o 
 -13   5   2      224.24      178.53     29.50 o 
 -12   5   2     8783.40     8114.44    196.63 o 
 -11   5   2      579.39      581.19     31.13 o 
 -10   5   2      306.78      352.03     19.65 o 
  -9   5   2     7588.11     7378.81    114.51 o 
  -8   5   2     3186.81     2912.83     55.93 o 
  -7   5   2    35771.18    34769.83    551.47 o 
  -6   5   2     1529.87     1694.77     30.71 o 
  -5   5   2    21975.54    20423.95    281.62 o 
  -4   5   2     2152.04     2272.64     33.54 o 
  -3   5   2      156.81      219.40      7.68 o 
  -2   5   2    20361.09    22171.45    268.94 o 
  -1   5   2    19067.46    19535.15    250.84 o 
   0   5   2      498.29      550.62      9.93 o 
   1   5   2     3940.85     3828.68     48.86 o 
   2   5   2      211.18      139.14      6.88 o 
   3   5   2     5033.58     4770.84     69.20 o 
   4   5   2    19874.11    19718.24    238.16 o 
   5   5   2     7747.89     7660.88    101.65 o 
   6   5   2    10574.26    10657.05    140.02 o 
   7   5   2      431.21      384.85     16.34 o 
   8   5   2    16282.85    15803.01    235.83 o 
   9   5   2     6575.05     6560.84    105.88 o 
  10   5   2     3017.59     2911.78     63.05 o 
  11   5   2     6532.71     6807.56    136.98 o 
  12   5   2      639.38      703.25     39.26 o 
  13   5   2     6711.57     7207.46    148.00 o 
 -15   6   2       29.15        5.45     31.58 o 
 -14   6   2     4970.36     4861.13    199.58 o 
 -13   6   2      460.16      427.32     32.50 o 
 -12   6   2     2552.87     2391.21     68.77 o 
 -11   6   2     5489.64     5370.31    113.49 o 
 -10   6   2     4045.51     3875.18     80.11 o 
  -9   6   2     4077.55     4020.73     70.38 o 
  -8   6   2    13268.53    12922.54    227.07 o 
  -7   6   2      922.64      869.52     24.49 o 
  -6   6   2     1443.51     1442.83     27.50 o 
  -5   6   2    20763.45    20676.04    285.42 o 
  -4   6   2     7434.74     8344.40    110.44 o 
  -3   6   2    51323.58    50471.90    646.23 o 
  -2   6   2      561.33      612.89     16.39 o 
  -1   6   2     9849.53     9454.31    109.49 o 
   0   6   2     2282.63     2514.73     31.76 o 
   1   6   2     5637.17     6421.65     75.74 o 
   2   6   2     5896.37     5993.80     84.61 o 
   3   6   2    20387.24    20771.30    264.25 o 
   4   6   2    54613.89    54407.29    813.92 o 
   5   6   2     6554.87     6631.72     89.22 o 
   6   6   2     3939.15     3947.27     60.97 o 
   7   6   2     3989.67     4309.03     71.80 o 
   8   6   2     3125.55     3295.46     59.38 o 
   9   6   2      823.19      841.09     31.43 o 
  10   6   2    12389.25    13184.56    236.75 o 
  11   6   2      822.99      942.76     40.69 o 
  12   6   2    12232.66    12685.03    239.82 o 
 -15   7   2     4170.16     4459.37    128.25 o 
 -14   7   2     6687.47     6660.08    175.27 o 
 -13   7   2       41.86       56.92     27.11 o 
 -12   7   2    14041.30    13627.13    263.36 o 
 -11   7   2      390.02      454.89     28.53 o 
 -10   7   2    14169.19    13976.31    238.34 o 
  -9   7   2     1404.47     1332.55     33.43 o 
  -8   7   2     1207.20     1153.91     29.57 o 
  -7   7   2     8673.07     8846.16    126.98 o 
  -6   7   2     9662.91     9399.38    133.59 o 
  -5   7   2    32351.82    33123.68    426.46 o 
  -4   7   2    25435.25    26298.08    338.43 o 
  -3   7   2     4093.29     4537.13     62.09 o 
  -2   7   2      134.63      217.95      8.96 o 
  -1   7   2    12044.68    12522.85    144.07 o 
   0   7   2      285.80      287.99      7.77 o 
   1   7   2    42952.36    41677.13    472.69 o 
   2   7   2      943.27      832.80     21.61 o 
   3   7   2    51015.30    51641.43    650.60 o 
   4   7   2      486.58      618.41     18.25 o 
   5   7   2     5596.25     5135.35     74.00 o 
   6   7   2     5998.62     5953.29     94.12 o 
   7   7   2      719.72      752.02     24.31 o 
   8   7   2     9618.06     9347.48    144.79 o 
   9   7   2     2541.16     2301.91     61.50 o 
  10   7   2      648.25      555.84     29.63 o 
  11   7   2     2227.83     2206.17     79.83 o 
  12   7   2      438.38      602.99     53.00 o 
 -15   8   2     1243.14      933.91    104.27 o 
 -14   8   2      304.87      267.33     31.71 o 
 -13   8   2     3656.28     3877.23     91.86 o 
 -12   8   2      102.28       73.34     24.66 o 
 -11   8   2      953.95      919.45     37.53 o 
 -10   8   2    17725.02    17200.81    364.80 o 
  -9   8   2     1032.16      952.33     28.61 o 
  -8   8   2    31694.23    31989.24    441.99 o 
  -7   8   2     5802.30     6071.25     89.79 o 
  -6   8   2    13848.01    13943.36    195.60 o 
  -5   8   2     4554.88     5003.89     69.18 o 
  -4   8   2     1764.14     1597.05     26.42 o 
  -3   8   2    18864.50    19139.34    247.82 o 
  -2   8   2       62.37       82.67      8.35 o 
  -1   8   2    16221.79    15835.91    181.50 o 
   0   8   2    12840.71    13733.02    169.17 o 
   1   8   2     6635.43     7316.21     78.94 o 
   2   8   2     5557.09     5007.47     71.21 o 
   3   8   2     2482.57     2081.93     33.27 o 
   4   8   2      127.22      121.19     10.65 o 
   5   8   2    11372.02    10951.63    164.57 o 
   6   8   2      235.82      253.02     16.84 o 
   7   8   2    22641.21    22686.48    334.79 o 
   8   8   2      354.83      343.78     30.58 o 
   9   8   2     3423.07     3730.28     68.99 o 
  10   8   2     4254.53     4219.33     84.80 o 
  11   8   2       60.17       24.17     30.10 o 
  12   8   2     7615.69     7767.11    227.81 o 
 -14   9   2      538.26      563.20     36.78 o 
 -13   9   2     1520.83     1464.19     53.27 o 
 -12   9   2     4661.35     4692.15    103.80 o 
 -11   9   2      949.99     1097.16     56.29 o 
 -10   9   2     8048.37     7694.37    153.22 o 
  -9   9   2    21786.28    21592.86    401.64 o 
  -8   9   2     1453.22     1466.14     31.64 o 
  -7   9   2     4111.54     4054.13     63.49 o 
  -6   9   2       75.63      131.01     11.60 o 
  -5   9   2     3388.67     3851.50     55.17 o 
  -4   9   2    13290.67    13185.65    172.73 o 
  -3   9   2       84.01      155.06      9.37 o 
  -2   9   2    33375.48    31560.75    376.97 o 
  -1   9   2      202.11      275.84      9.05 o 
   0   9   2    43390.89    43880.55    502.99 o 
   1   9   2    28300.09    27810.06    302.52 o 
   2   9   2      184.87      165.98     12.00 o 
   3   9   2    19410.47    18816.68    241.04 o 
   4   9   2     2275.66     2123.39     37.18 o 
   5   9   2     6662.62     6577.53    154.33 o 
   6   9   2     2987.22     3153.05     56.59 o 
   7   9   2      250.90      269.37     18.99 o 
   8   9   2     1946.00     1866.35     43.06 o 
   9   9   2     6056.63     6189.78    103.61 o 
  10   9   2     2984.00     3284.63     71.21 o 
  11   9   2    15300.78    15904.95    341.25 o 
 -14  10   2       17.07       34.08     28.90 o 
 -13  10   2     3529.90     3304.46     82.80 o 
 -12  10   2      610.72      700.86     35.20 o 
 -11  10   2    15338.97    14665.47    389.67 o 
 -10  10   2     1155.53     1029.80     47.92 o 
  -9  10   2    25156.96    24746.15    456.82 o 
  -8  10   2    11354.77    11063.07    158.78 o 
  -7  10   2      344.13      331.90     15.63 o 
  -6  10   2    30526.15    29848.84    488.08 o 
  -5  10   2      359.77      338.07     12.79 o 
  -4  10   2     4336.44     4405.20     61.78 o 
  -3  10   2     1420.16     1487.72     26.32 o 
  -2  10   2      103.88       79.54      7.78 o 
  -1  10   2     2069.92     1916.03     27.39 o 
   0  10   2    11568.28    11111.14    136.48 o 
   1  10   2      103.98      166.64      9.01 o 
   2  10   2    44990.67    43902.25    498.41 o 
   3  10   2       64.22       12.11     10.26 o 
   4  10   2    20771.17    20477.72    301.29 o 
   5  10   2     4791.52     4885.50     80.31 o 
   6  10   2     8968.46     8654.67    146.68 o 
   7  10   2     3552.95     3433.10     63.38 o 
   8  10   2     1180.31     1093.28     33.79 o 
   9  10   2     8450.28     8738.56    140.28 o 
  10  10   2     1006.88     1009.22     39.98 o 
  11  10   2      451.83      580.94     42.72 o 
 -14  11   2      611.08      571.02     41.22 o 
 -13  11   2     2934.54     3171.04     79.33 o 
 -12  11   2      165.18      170.22     29.51 o 
 -11  11   2     1390.02     1348.61     46.47 o 
 -10  11   2     2921.94     2961.81    124.69 o 
  -9  11   2     4602.97     4599.32     98.20 o 
  -8  11   2     5441.55     5504.19    100.70 o 
  -7  11   2    45343.85    46237.16    634.93 o 
  -6  11   2      435.83      334.20     15.27 o 
  -5  11   2    17356.68    16953.59    262.53 o 
  -4  11   2    15552.33    15968.80    209.07 o 
  -3  11   2     6938.33     7344.40     99.33 o 
  -2  11   2    19117.60    18830.52    216.45 o 
  -1  11   2      135.15      112.08      8.86 o 
   0  11   2    30637.10    30555.26    348.50 o 
   1  11   2    13674.00    14256.21    158.43 o 
   2  11   2     3849.64     3547.63     46.84 o 
   3  11   2      358.13      258.65     13.24 o 
   4  11   2     5122.30     5109.55     77.26 o 
   5  11   2     1049.04     1083.63     35.46 o 
   6  11   2    17055.62    17005.15    253.48 o 
   7  11   2       38.18       16.05     18.11 o 
   8  11   2    15513.59    16151.69    244.82 o 
   9  11   2      489.61      508.54     31.04 o 
  10  11   2     3308.90     3296.76    116.60 o 
 -14  12   2     6047.28     6189.53    159.59 o 
 -13  12   2     2505.38     2518.42     69.84 o 
 -12  12   2     2026.55     2100.94     83.10 o 
 -11  12   2     8045.37     7738.12    156.77 o 
 -10  12   2     1480.79     1156.67     59.69 o 
  -9  12   2    24432.44    24269.95    449.15 o 
  -8  12   2     4383.67     4476.18     95.15 o 
  -7  12   2    15603.00    15880.91    242.82 o 
  -6  12   2      599.15      694.52     23.77 o 
  -5  12   2    18595.35    19380.87    264.42 o 
  -4  12   2      803.59      711.83     18.96 o 
  -3  12   2    13438.87    13648.28    179.94 o 
  -2  12   2     1314.94     1231.08     26.17 o 
  -1  12   2    45066.40    44891.89    509.03 o 
   0  12   2       89.61      129.63     10.32 o 
   1  12   2    23684.65    22739.87    268.55 o 
   2  12   2    19531.47    19345.69    276.89 o 
   3  12   2      825.11      673.10     18.43 o 
   4  12   2    18159.13    17700.22    264.63 o 
   5  12   2      118.79       93.20     17.76 o 
   6  12   2     3265.52     3191.39     69.44 o 
   7  12   2     3181.66     3136.84     61.84 o 
   8  12   2        6.64       -7.24     21.00 o 
   9  12   2        4.38       22.08     25.63 o 
  10  12   2     7335.26     7492.41    153.08 o 
 -14  13   2     2074.73     2075.74     82.79 o 
 -13  13   2        1.99      -19.55     25.76 o 
 -12  13   2     8562.21     8727.20    176.57 o 
 -11  13   2      427.41      296.83     28.28 o 
 -10  13   2    24873.74    25178.62    517.27 o 
  -9  13   2      146.80      129.62     24.07 o 
  -8  13   2     7124.32     6802.78    176.42 o 
  -7  13   2    16011.59    16052.89    300.46 o 
  -6  13   2      528.99      554.90     19.70 o 
  -5  13   2    13106.32    13327.97    176.53 o 
  -4  13   2       58.97       67.80     11.38 o 
  -3  13   2     8593.83     8810.38    119.05 o 
  -2  13   2      165.17      214.47     11.45 o 
  -1  13   2      214.08      297.43     12.27 o 
   0  13   2     1234.94     1270.44     25.29 o 
   1  13   2    15391.38    15302.99    178.39 o 
   2  13   2       51.22       21.70     11.48 o 
   3  13   2    15609.82    15493.06    243.71 o 
   4  13   2     2189.67     2231.69     37.72 o 
   5  13   2     9862.85     9746.86    132.18 o 
   6  13   2     7812.30     7943.47    118.35 o 
   7  13   2      588.99      530.17     26.73 o 
   8  13   2    16843.32    17959.29    272.08 o 
   9  13   2      674.78      669.92     36.54 o 
 -13  14   2     2356.70     2175.41     81.90 o 
 -12  14   2     4720.19     4508.82    118.18 o 
 -11  14   2     4389.89     4254.66     86.16 o 
 -10  14   2      882.87      918.68     41.05 o 
  -9  14   2      794.97      740.45     35.11 o 
  -8  14   2    10004.12     9904.45    192.30 o 
  -7  14   2     2003.93     2099.33     61.18 o 
  -6  14   2    35616.75    35903.07    589.08 o 
  -5  14   2      672.35      622.35     34.62 o 
  -4  14   2    18008.21    17472.29    264.09 o 
  -3  14   2    18194.98    18734.19    255.21 o 
  -2  14   2     3183.69     3366.39     47.88 o 
  -1  14   2    32841.76    32649.04    392.59 o 
   0  14   2      571.19      634.85     16.96 o 
   1  14   2    21366.71    21214.09    273.78 o 
   2  14   2     3715.38     3691.37     71.18 o 
   3  14   2     1069.87      986.91     24.45 o 
   4  14   2     1484.34     1423.97     30.21 o 
   5  14   2     9872.17    10210.19    132.14 o 
   6  14   2      647.72      647.85     23.06 o 
   7  14   2    10729.90    10352.18    152.17 o 
   8  14   2      619.25      557.85     30.27 o 
   9  14   2     9848.96    10462.51    353.61 o 
 -13  15   2     4268.38     4328.76    149.71 o 
 -12  15   2     2494.76     2381.46    166.48 o 
 -11  15   2      360.58      301.02     26.37 o 
 -10  15   2    16119.88    16171.94    307.57 o 
  -9  15   2      316.39      313.80     28.82 o 
  -8  15   2     8810.67     8608.04    204.49 o 
  -7  15   2     1708.72     1640.91     49.81 o 
  -6  15   2     1253.35     1288.84     38.06 o 
  -5  15   2       12.95      -15.79     19.03 o 
  -4  15   2      714.93      733.63     24.79 o 
  -3  15   2     1935.75     1830.36     40.36 o 
  -2  15   2    30664.08    31234.70    389.72 o 
  -1  15   2     1892.94     1944.19     33.68 o 
   0  15   2    23830.84    24498.81    296.94 o 
   1  15   2      853.96     1025.91     24.40 o 
   2  15   2     5208.32     5160.14     70.50 o 
   3  15   2     6971.42     6935.43     91.80 o 
   4  15   2      451.99      436.65     19.49 o 
   5  15   2    10547.15    10291.74    140.36 o 
   6  15   2      356.40      426.82     25.27 o 
   7  15   2     3372.86     3582.91     65.63 o 
   8  15   2      345.97      354.12     27.80 o 
 -13  16   2     2935.59     2840.25    170.01 o 
 -12  16   2      532.25      344.26     49.62 o 
 -11  16   2    10995.90    10924.98    192.26 o 
 -10  16   2     1105.80      995.46     43.02 o 
  -9  16   2    10438.63    10431.97    204.45 o 
  -8  16   2     4031.85     4096.02     93.58 o 
  -7  16   2     2647.32     2597.50     71.32 o 
  -6  16   2    10719.99    10758.59    185.65 o 
  -5  16   2       75.09       86.88     19.39 o 
  -4  16   2    28751.01    28894.95    477.03 o 
  -3  16   2      350.09      367.13     24.49 o 
  -2  16   2     4599.12     4751.16     80.38 o 
  -1  16   2        3.19       -3.19     13.58 o 
   0  16   2      235.89      230.32     15.89 o 
   1  16   2     2218.43     2311.90     41.87 o 
   2  16   2     5141.63     5077.91     74.96 o 
   3  16   2       44.54       31.33     18.29 o 
   4  16   2    12085.96    12349.74    177.14 o 
   5  16   2       64.25       84.94     21.09 o 
   6  16   2     1926.78     1805.62     48.59 o 
   7  16   2     9534.99     9833.99    209.45 o 
 -12  17   2     1431.36     1383.75    105.50 o 
 -11  17   2     7842.07     8048.14    230.33 o 
 -10  17   2      107.02      130.99     36.64 o 
  -9  17   2      763.34      743.25     56.60 o 
  -8  17   2       11.22      -24.60     24.60 o 
  -7  17   2     9094.16     8825.57    186.80 o 
  -6  17   2      221.65      177.11     21.93 o 
  -5  17   2    17099.87    16733.34    282.08 o 
  -4  17   2       14.72       42.88     20.22 o 
  -3  17   2     9664.21     9653.24    168.02 o 
  -2  17   2     5791.61     5637.93     93.56 o 
  -1  17   2       31.93       19.47     16.02 o 
   0  17   2    16377.97    15992.41    294.83 o 
   1  17   2      604.10      589.97     23.86 o 
   2  17   2     7759.37     7807.69    132.39 o 
   3  17   2      523.16      446.52     24.10 o 
   4  17   2     1318.88     1257.60     38.70 o 
   5  17   2      187.71      166.01     24.22 o 
   6  17   2     4093.84     4214.15     90.39 o 
 -11  18   2     4254.53     4600.95    219.45 o 
 -10  18   2      486.15      519.29     38.22 o 
  -9  18   2     5577.47     5650.38    122.62 o 
  -8  18   2     1568.92     1534.23     53.81 o 
  -7  18   2     1735.47     1796.06     79.08 o 
  -6  18   2      281.50      201.16     23.83 o 
  -5  18   2     4338.98     4179.41     82.82 o 
  -4  18   2      120.42      101.46     21.40 o 
  -3  18   2     5017.84     5158.78     98.09 o 
  -2  18   2     1348.47     1141.32     47.81 o 
  -1  18   2     8563.17     8327.40    132.65 o 
   0  18   2       18.06       45.65     19.76 o 
   1  18   2     2089.36     1978.75     45.41 o 
   2  18   2     1254.76     1306.71     38.87 o 
   3  18   2     1246.32     1228.31     39.54 o 
   4  18   2     8035.35     8346.48    136.66 o 
   5  18   2      157.54      116.30     25.76 o 
   6  18   2     7539.03     7863.39    287.88 o 
 -11  19   2     2775.54     2700.85    176.05 o 
 -10  19   2     5892.58     6043.97    175.43 o 
  -9  19   2       47.46      -30.02     30.02 o 
  -8  19   2     4478.44     4562.16    119.75 o 
  -7  19   2     4667.08     4652.27    148.87 o 
  -6  19   2      676.24      697.10     31.32 o 
  -5  19   2    13053.61    13182.34    226.77 o 
  -4  19   2      415.60      397.61     26.90 o 
  -3  19   2    19178.12    19423.59    342.31 o 
  -2  19   2     1157.33     1216.51     41.09 o 
  -1  19   2     1965.66     1903.16     48.02 o 
   0  19   2     1941.83     1716.63     43.73 o 
   1  19   2      357.99      425.29     25.96 o 
   2  19   2      442.90      410.74     27.01 o 
   3  19   2    10573.27    10382.79    165.27 o 
   4  19   2     2792.67     2861.34     61.36 o 
 -10  20   2      763.67      811.06     53.18 o 
  -9  20   2      191.35      101.90     38.33 o 
  -8  20   2     1005.94      965.16     44.57 o 
  -7  20   2      927.54      969.26     44.13 o 
  -6  20   2     4787.29     4922.96    109.88 o 
  -5  20   2     1392.10     1405.66     48.66 o 
  -4  20   2    12045.76    12194.41    211.99 o 
  -3  20   2      555.14      486.49     29.55 o 
  -2  20   2     3680.05     3849.41     80.63 o 
  -1  20   2     3256.93     3443.97     67.36 o 
   0  20   2        8.36       27.76     22.31 o 
   1  20   2     5653.68     5698.71     99.46 o 
   2  20   2      147.59      165.67     25.69 o 
   3  20   2     2899.35     2886.13     65.14 o 
  -9  21   2      159.71      113.73     40.95 o 
  -8  21   2     9821.49    10104.22    203.34 o 
  -7  21   2      221.28      140.53     50.06 o 
  -6  21   2     2861.16     2952.08     78.33 o 
  -5  21   2        1.29      -23.23     23.23 o 
  -4  21   2     1591.40     1650.40     49.50 o 
  -3  21   2      512.77      589.52     32.37 o 
  -2  21   2     1714.72     1855.57     53.63 o 
  -1  21   2     1432.70     1569.19     44.49 o 
   0  21   2     2781.50     2836.15     60.77 o 
   1  21   2       15.67       23.94     24.57 o 
   2  21   2     1028.50      974.65     38.30 o 
  -7  22   2     3294.18     3317.03     87.50 o 
  -6  22   2     4622.30     4779.68    111.29 o 
  -5  22   2      119.85      162.19     27.91 o 
  -4  22   2     5142.18     5142.33    113.47 o 
  -3  22   2      311.30      261.21     29.41 o 
  -2  22   2     6162.27     5944.31    129.74 o 
  -1  22   2       12.53       -9.45     26.18 o 
   0  22   2     1098.73     1077.25     38.79 o 
  -4  23   2       39.49      -40.21     40.21 o 
   1 -24   3     1257.98     1303.83     69.23 o 
   2 -24   3     6768.71     6611.31    136.65 o 
   3 -24   3     2675.06     2659.65    129.47 o 
   4 -24   3      301.09      232.75     38.64 o 
   5 -24   3       91.38       35.65     60.52 o 
  -2 -23   3       76.56       79.34     58.94 o 
  -1 -23   3     8314.90     8166.59    148.03 o 
   0 -23   3       54.86       18.78     27.80 o 
   1 -23   3    11942.47    12857.88    306.32 o 
   2 -23   3     1388.42     1477.22     53.57 o 
   3 -23   3     2986.48     2937.92    136.73 o 
   4 -23   3     5796.97     5459.57    137.33 o 
   5 -23   3      398.65      333.71     40.05 o 
   6 -23   3     4650.88     4312.37    116.67 o 
   7 -23   3     1994.64     1992.66     75.00 o 
  -3 -22   3     5896.15     6172.46    107.48 o 
  -2 -22   3       79.16       81.69     23.97 o 
  -1 -22   3     6341.12     6454.15    122.25 o 
   0 -22   3      362.05      287.28     26.44 o 
   1 -22   3     3554.55     3578.77    117.42 o 
   2 -22   3      355.81      394.06     30.16 o 
   3 -22   3     6969.57     6818.66    163.45 o 
   4 -22   3      190.69      199.77     34.46 o 
   5 -22   3    11513.98    11132.04    250.30 o 
   6 -22   3      132.82      136.33     41.60 o 
   7 -22   3     6554.02     6133.17    151.17 o 
   8 -22   3     3383.84     3226.44    117.88 o 
   9 -22   3      543.21      493.99     45.79 o 
  -4 -21   3     8400.06     8426.28    138.71 o 
  -3 -21   3      351.02      340.47     24.70 o 
  -2 -21   3    11804.10    12128.29    175.75 o 
  -1 -21   3     3123.57     2932.49     77.56 o 
   0 -21   3        9.50       19.12     19.07 o 
   1 -21   3    11179.56    11204.99    219.64 o 
   2 -21   3     3085.28     3027.97     67.51 o 
   3 -21   3     5197.33     5567.83    232.49 o 
   4 -21   3      322.43      360.63     35.14 o 
   5 -21   3      902.24      823.45     44.70 o 
   6 -21   3     2823.23     2629.13     98.23 o 
   7 -21   3     4880.04     4813.47    123.29 o 
   8 -21   3     1187.56      987.55     50.91 o 
   9 -21   3    11350.94    10959.99    269.23 o 
  10 -21   3      343.45      290.93     42.58 o 
  -5 -20   3       69.39       43.58     23.08 o 
  -4 -20   3       12.37        0.13     20.74 o 
  -3 -20   3        5.73        7.31     20.13 o 
  -2 -20   3     1133.56     1261.72     34.91 o 
  -1 -20   3     1553.03     1524.06     37.90 o 
   0 -20   3    16543.68    17155.45    280.83 o 
   1 -20   3      623.94      620.24     22.07 o 
   2 -20   3     7858.79     7469.89    121.05 o 
   3 -20   3     1817.65     1784.59     46.92 o 
   4 -20   3     4032.62     3859.72    101.43 o 
   5 -20   3     5359.30     5486.83    133.71 o 
   6 -20   3      148.36      105.11     30.75 o 
   7 -20   3    12684.20    12706.88    280.84 o 
   8 -20   3      402.99      353.19     42.84 o 
   9 -20   3     3686.29     3650.68    112.48 o 
  10 -20   3       19.46       52.52     35.55 o 
  -6 -19   3     2733.18     2868.80     58.18 o 
  -5 -19   3      787.85      715.11     29.69 o 
  -4 -19   3     9313.43     9568.86    190.68 o 
  -3 -19   3      271.59      259.42     21.33 o 
  -2 -19   3    18100.57    18401.88    257.94 o 
  -1 -19   3     3643.91     3593.26     61.44 o 
   0 -19   3     2841.07     2958.79     49.48 o 
   1 -19   3      132.62       64.80     15.95 o 
   2 -19   3     1556.44     1584.11     39.52 o 
   3 -19   3     2780.40     2788.30     54.73 o 
   4 -19   3    11200.10    10947.89    241.60 o 
   5 -19   3       54.99       19.09     26.89 o 
   6 -19   3    14308.34    13706.32    299.16 o 
   7 -19   3      621.60      521.23     43.78 o 
   8 -19   3     3431.99     3362.80     95.35 o 
   9 -19   3     6271.91     6535.35    222.86 o 
  10 -19   3       30.94       35.96     34.70 o 
  11 -19   3     9653.93     9588.58    222.38 o 
  -7 -18   3      683.51      562.99     29.57 o 
  -6 -18   3       17.77        9.30     21.06 o 
  -5 -18   3     9434.86     9196.11    137.39 o 
  -4 -18   3      525.65      535.76     25.12 o 
  -3 -18   3    15045.68    15191.06    214.96 o 
  -2 -18   3       40.30       31.17     17.20 o 
  -1 -18   3     2617.11     2455.89     43.65 o 
   0 -18   3     2011.16     2077.68     39.52 o 
   1 -18   3     1254.18     1288.89     35.11 o 
   2 -18   3    13883.28    13916.86    194.88 o 
   3 -18   3      943.20      845.21     25.33 o 
   4 -18   3     9695.56    10004.44    172.47 o 
   5 -18   3     1379.62     1425.83     45.27 o 
   6 -18   3      599.11      586.42     41.36 o 
   7 -18   3      999.95     1179.45     50.94 o 
   8 -18   3     3139.42     2833.55     80.99 o 
   9 -18   3     2026.94     2048.40     69.05 o 
  10 -18   3     8595.59     8587.20    199.71 o 
  11 -18   3       31.46       18.72     37.11 o 
  12 -18   3     3537.92     3530.41    127.24 o 
  -8 -17   3        0.15       -0.95     22.91 o 
  -7 -17   3     3663.11     3614.35     67.10 o 
  -6 -17   3     1867.25     2127.26     46.94 o 
  -5 -17   3     4624.36     4604.58     76.61 o 
  -4 -17   3       16.82        4.48     17.69 o 
  -3 -17   3      584.85      586.70     23.09 o 
  -2 -17   3     5763.78     5500.97     79.45 o 
  -1 -17   3     9841.15     9495.27    160.86 o 
   0 -17   3      293.40      320.24     16.07 o 
   1 -17   3     8292.83     8116.05    110.24 o 
   2 -17   3      666.60      553.55     18.24 o 
   3 -17   3     9382.41     9456.78    155.59 o 
   4 -17   3     7418.03     7588.58    132.94 o 
   5 -17   3      947.89      984.42     43.59 o 
   6 -17   3    11196.40    11340.25    215.54 o 
   7 -17   3     1371.92     1425.27     45.52 o 
   8 -17   3    14235.76    13474.65    294.35 o 
   9 -17   3        6.61        0.83     28.94 o 
  10 -17   3      763.87      673.54     43.55 o 
  11 -17   3      117.58       76.92     35.84 o 
  12 -17   3      716.17      719.93     58.36 o 
  -9 -16   3       77.45       41.49     24.58 o 
  -8 -16   3     5754.83     5797.87     95.07 o 
  -7 -16   3       31.65       18.06     20.12 o 
  -6 -16   3     4938.46     5101.79     83.25 o 
  -5 -16   3     2745.93     2708.97     51.50 o 
  -4 -16   3      272.59      234.14     19.07 o 
  -3 -16   3    22957.36    22531.18    311.53 o 
  -2 -16   3     4427.02     4503.65     66.51 o 
  -1 -16   3    11678.09    11298.65    150.25 o 
   0 -16   3      752.51      730.69     19.09 o 
   1 -16   3     9026.91     8847.36    118.70 o 
   2 -16   3       17.93       24.79     10.78 o 
   3 -16   3     1361.74     1321.36     29.47 o 
   4 -16   3     3973.56     3844.86     73.13 o 
   5 -16   3    23776.33    23311.65    501.89 o 
   6 -16   3     4385.54     4210.64     79.58 o 
   7 -16   3     7637.45     7698.43    151.24 o 
   8 -16   3      970.60      964.82     37.38 o 
   9 -16   3     3122.78     2896.82    102.56 o 
  10 -16   3     3183.49     2999.25     87.55 o 
  11 -16   3      358.36      343.09     39.18 o 
  12 -16   3    12910.29    12173.21    335.65 o 
  13 -16   3      310.44      217.61     77.07 o 
  -9 -15   3       36.97       24.63     24.02 o 
  -8 -15   3       76.11      107.78     23.65 o 
  -7 -15   3     2153.08     2107.54     46.03 o 
  -6 -15   3     2199.98     2396.63     47.73 o 
  -5 -15   3     2485.71     2409.41     43.96 o 
  -4 -15   3    14698.64    14471.11    190.74 o 
  -3 -15   3     2579.55     2563.07     40.84 o 
  -2 -15   3     5385.22     5550.48     73.94 o 
  -1 -15   3      663.47      660.85     16.81 o 
   0 -15   3     1798.46     2001.20     34.12 o 
   1 -15   3    11007.11    10982.51    144.76 o 
   2 -15   3     1177.11     1111.79     25.59 o 
   3 -15   3     5147.23     5375.18     79.99 o 
   4 -15   3    10690.04    10995.51    185.65 o 
   5 -15   3     7050.51     7169.19    124.83 o 
   6 -15   3     5233.10     5393.40    128.45 o 
   7 -15   3      217.35      226.45     22.22 o 
   8 -15   3      935.98      732.73     44.50 o 
   9 -15   3     3618.73     3576.09     80.96 o 
  10 -15   3      133.35      191.30     32.38 o 
  11 -15   3     3151.35     3148.43    113.34 o 
  12 -15   3        9.98      -40.07     40.07 o 
  13 -15   3     1206.04     1089.19     68.87 o 
 -10 -14   3     2791.67     2704.83     68.70 o 
  -9 -14   3      699.52      622.35     31.21 o 
  -8 -14   3     5623.36     5731.80     98.70 o 
  -7 -14   3     1589.80     1404.26     39.74 o 
  -6 -14   3    13965.14    13904.93    198.08 o 
  -5 -14   3      849.77      817.36     23.69 o 
  -4 -14   3     7420.92     7218.83     89.26 o 
  -3 -14   3     1476.62     1415.80     25.66 o 
  -2 -14   3     5876.77     5731.39     68.16 o 
  -1 -14   3     5360.80     5681.08     67.01 o 
   0 -14   3     2548.10     2598.05     38.43 o 
   1 -14   3     2709.44     2420.78     35.89 o 
   2 -14   3     5095.56     5373.14     73.80 o 
   3 -14   3      987.24      962.30     23.37 o 
   4 -14   3     7491.59     7787.42    133.56 o 
   5 -14   3    13155.18    13291.08    221.92 o 
   6 -14   3       45.69       67.66     14.84 o 
   7 -14   3    36169.80    36332.83    601.04 o 
   8 -14   3      828.23      628.64     28.76 o 
   9 -14   3     6061.36     5727.12    117.84 o 
  10 -14   3        7.25       21.95     28.87 o 
  11 -14   3     1716.43     1666.33     76.89 o 
  12 -14   3     4062.17     3793.12    129.21 o 
  13 -14   3     1341.44     1358.58    123.54 o 
 -10 -13   3      160.80      110.27     28.19 o 
  -9 -13   3    10400.36    10724.49    185.44 o 
  -8 -13   3      319.06      374.78     27.80 o 
  -7 -13   3    10074.85     9773.53    152.93 o 
  -6 -13   3      178.84      175.69     17.92 o 
  -5 -13   3     9329.88     9020.50    115.24 o 
  -4 -13   3      433.90      430.64     15.05 o 
  -3 -13   3      501.61      509.03     14.14 o 
  -2 -13   3    26099.94    25171.97    275.53 o 
  -1 -13   3     1045.28     1014.41     18.60 o 
   0 -13   3    14141.55    15323.08    182.46 o 
   1 -13   3      343.50      444.63     11.70 o 
   2 -13   3     3339.80     3398.43     51.62 o 
   3 -13   3     2324.03     2476.94     42.84 o 
   4 -13   3     5329.61     5278.92     92.40 o 
   5 -13   3     5652.53     5849.21    102.15 o 
   6 -13   3    13879.07    14476.25    240.97 o 
   7 -13   3       22.61       39.26     15.52 o 
   8 -13   3    10921.30    11114.59    189.10 o 
   9 -13   3     1523.84     1565.17     47.90 o 
  10 -13   3     2526.95     2364.20    103.14 o 
  11 -13   3     7026.52     7451.25    213.87 o 
  12 -13   3        6.12       43.07     40.07 o 
  13 -13   3     6317.06     6019.54    231.21 o 
 -11 -12   3     8197.25     7896.51    144.30 o 
 -10 -12   3     1140.17     1040.72     39.93 o 
  -9 -12   3      962.59      747.41     30.32 o 
  -8 -12   3       36.23       34.97     20.00 o 
  -7 -12   3       65.27       96.10     17.93 o 
  -6 -12   3     5638.05     5354.37     88.37 o 
  -5 -12   3     1422.61     1302.10     28.03 o 
  -4 -12   3     6369.45     5925.92     73.63 o 
  -3 -12   3    18916.87    18806.55    207.63 o 
  -2 -12   3      345.06      341.25     11.01 o 
  -1 -12   3    12880.16    12485.01    138.61 o 
   0 -12   3    17132.97    16834.60    193.48 o 
   1 -12   3     1041.61      963.89     17.34 o 
   2 -12   3    19354.86    19865.40    239.57 o 
   3 -12   3     1048.29     1043.82     23.56 o 
   4 -12   3    50456.14    51469.92    834.95 o 
   5 -12   3       29.98       45.30     11.72 o 
   6 -12   3     4906.96     4777.12     85.32 o 
   7 -12   3      121.10      178.20     15.77 o 
   8 -12   3     2636.39     2545.14    104.31 o 
   9 -12   3     3510.47     3750.99     74.10 o 
  10 -12   3     8099.99     7751.28    195.84 o 
  11 -12   3     1754.13     1722.07    104.27 o 
  12 -12   3     3238.66     2937.71    107.35 o 
  13 -12   3     2832.63     2711.95    106.51 o 
  14 -12   3     1192.77     1229.43     75.28 o 
 -11 -11   3      607.38      536.63     36.21 o 
 -10 -11   3     2410.89     2943.26     61.19 o 
  -9 -11   3     1563.83     1347.72     39.76 o 
  -8 -11   3       42.76       28.39     18.87 o 
  -7 -11   3    24621.22    23722.64    350.59 o 
  -6 -11   3     1503.57     1509.39     35.72 o 
  -5 -11   3    32762.87    32624.42    498.92 o 
  -4 -11   3      230.62      235.60     11.76 o 
  -3 -11   3     3761.99     3609.64     44.68 o 
  -2 -11   3     1261.29     1261.37     20.13 o 
  -1 -11   3     2985.98     3241.86     39.79 o 
   0 -11   3     9125.55     9289.87    113.85 o 
   1 -11   3    34651.29    34443.03    390.54 o 
   2 -11   3     6002.60     6459.46     91.17 o 
   3 -11   3    16434.19    16477.32    224.80 o 
   4 -11   3     3851.01     4086.15     72.14 o 
   5 -11   3     2754.79     2794.91     52.46 o 
   6 -11   3    10410.78    10676.60    179.17 o 
   7 -11   3      119.41      156.45     15.01 o 
   8 -11   3    18052.53    17853.46    428.46 o 
   9 -11   3        3.63       11.16     18.92 o 
  10 -11   3    15333.54    15569.23    340.07 o 
  11 -11   3     3713.65     3755.95    124.03 o 
  12 -11   3     2274.95     2340.29     95.12 o 
  13 -11   3     1633.57     1755.37     84.91 o 
  14 -11   3     3572.20     3670.07    138.27 o 
 -12 -10   3     1026.10     1026.02     47.95 o 
 -11 -10   3      354.00      348.79     27.00 o 
 -10 -10   3      835.13      923.41     34.93 o 
  -9 -10   3     1461.20     1408.13     40.18 o 
  -8 -10   3    17206.44    17079.90    255.96 o 
  -7 -10   3     5436.74     5115.36     85.03 o 
  -6 -10   3    15879.22    15528.32    251.40 o 
  -5 -10   3     4075.93     3885.90     56.67 o 
  -4 -10   3     4665.68     4899.34     64.22 o 
  -3 -10   3     9482.46     9395.43    110.77 o 
  -2 -10   3     3889.33     3892.00     46.60 o 
  -1 -10   3    43993.50    44171.53    478.39 o 
   0 -10   3      151.46       92.96      8.01 o 
   1 -10   3    14567.77    14313.62    173.25 o 
   2 -10   3       59.54       92.93      7.07 o 
   3 -10   3     2492.24     2775.74     46.79 o 
   4 -10   3    13647.94    14655.30    241.18 o 
   5 -10   3     2537.55     2496.04     47.39 o 
   6 -10   3      117.32      149.32     14.08 o 
   7 -10   3    13258.27    13734.00    229.02 o 
   8 -10   3       27.68       36.87     15.29 o 
   9 -10   3     4029.43     3718.51     81.56 o 
  10 -10   3    22747.41    22465.77    456.44 o 
  11 -10   3      765.56      835.12     73.67 o 
  12 -10   3    21417.32    20608.95    544.79 o 
  13 -10   3       58.01      100.25     42.45 o 
  14 -10   3     4855.90     5018.83    192.67 o 
 -12  -9   3     6483.64     6752.59    165.94 o 
 -11  -9   3      332.90      295.86     26.25 o 
 -10  -9   3    11412.42    11815.51    183.96 o 
  -9  -9   3      708.56      670.92     26.98 o 
  -8  -9   3    16600.05    16502.01    266.27 o 
  -7  -9   3     2263.87     2278.86     46.11 o 
  -6  -9   3     1578.65     1571.36     32.14 o 
  -5  -9   3     1947.06     2092.25     43.63 o 
  -4  -9   3    11157.94    11291.70    156.81 o 
  -3  -9   3     1464.85     1476.37     23.78 o 
  -2  -9   3     7092.52     7040.25     79.61 o 
  -1  -9   3     1034.47      969.83     16.12 o 
   0  -9   3     5516.38     5641.27     66.54 o 
   1  -9   3    62180.88    62863.39    748.36 o 
   2  -9   3      178.87      145.01      7.66 o 
   3  -9   3   106264.19   105020.04   1433.07 o 
   4  -9   3     5481.95     5778.73     89.27 o 
   5  -9   3    12105.37    11400.88    188.88 o 
   6  -9   3      123.84      167.72     12.01 o 
   7  -9   3      576.15      838.50     23.78 o 
   8  -9   3      520.16      442.70     31.21 o 
   9  -9   3     3367.95     3383.89     67.89 o 
  10  -9   3     9392.38     9524.00    167.20 o 
  11  -9   3    13988.67    14459.57    362.51 o 
  12  -9   3     1150.53     1118.95     52.77 o 
  13  -9   3     2261.49     2037.38     91.32 o 
  14  -9   3     1913.87     1848.51    115.60 o 
 -13  -8   3     4057.40     4160.54    104.01 o 
 -12  -8   3      254.25      234.31     29.40 o 
 -11  -8   3    11469.43    10985.17    201.16 o 
 -10  -8   3     1930.03     1626.94     58.12 o 
  -9  -8   3     5752.13     5205.44     87.98 o 
  -8  -8   3    10827.90    11095.25    169.88 o 
  -7  -8   3      259.64      250.45     17.21 o 
  -6  -8   3    28200.02    27577.26    352.63 o 
  -5  -8   3     5056.37     4983.59     79.24 o 
  -4  -8   3    20458.88    20762.23    265.10 o 
  -3  -8   3     5681.70     5745.18     72.49 o 
  -2  -8   3    20416.38    19877.15    216.80 o 
  -1  -8   3    10413.54    10769.94    118.66 o 
   0  -8   3      750.12      897.04     13.90 o 
   1  -8   3    23254.28    23072.74    274.84 o 
   2  -8   3    36595.08    38501.05    456.65 o 
   3  -8   3      491.25      724.70     19.71 o 
   4  -8   3    52043.83    53059.63    780.98 o 
   5  -8   3    22355.19    23020.10    364.94 o 
   6  -8   3    10625.13    10111.08    154.79 o 
   7  -8   3    13313.79    13549.81    190.87 o 
   8  -8   3     1225.32     1286.60     33.81 o 
   9  -8   3    37611.02    36750.48    605.37 o 
  10  -8   3     1739.24     1831.58     46.62 o 
  11  -8   3      863.15      920.29     53.66 o 
  12  -8   3     1475.93     1501.79     53.81 o 
  13  -8   3      191.74      203.86     46.40 o 
  14  -8   3     2393.79     2263.90    138.27 o 
 -13  -7   3     5246.20     4872.31    139.35 o 
 -12  -7   3      540.32      470.39     32.45 o 
 -11  -7   3      913.34     1013.34     34.29 o 
 -10  -7   3     2486.65     2232.52     49.43 o 
  -9  -7   3      247.28      215.53     19.52 o 
  -8  -7   3    14963.65    14637.68    220.16 o 
  -7  -7   3     8891.77     8738.32    134.43 o 
  -6  -7   3      117.64       86.88     13.00 o 
  -5  -7   3     6708.40     6184.33     89.54 o 
  -4  -7   3    11060.22    11203.24    146.83 o 
  -3  -7   3     5163.01     5053.81     67.71 o 
  -2  -7   3    81531.16    80942.28    957.34 o 
  -1  -7   3     2020.27     2130.33     27.37 o 
   0  -7   3    74614.15    75068.45    845.58 o 
   1  -7   3      771.38      673.01     12.53 o 
   2  -7   3    32001.69    32079.49    380.68 o 
   3  -7   3    12971.59    12568.25    173.12 o 
   4  -7   3       76.95      102.11      6.40 o 
   5  -7   3     8786.51     8349.90    127.67 o 
   6  -7   3     6924.20     6449.88     93.34 o 
   7  -7   3      841.46      999.66     21.29 o 
   8  -7   3     7345.91     7205.69    105.55 o 
   9  -7   3     4467.44     4554.42     77.25 o 
  10  -7   3     2635.31     2673.68     53.56 o 
  11  -7   3    18843.14    18961.20    320.01 o 
  12  -7   3      458.30      453.13     33.65 o 
  13  -7   3    18895.53    18405.56    492.72 o 
  14  -7   3      724.90      703.02     64.60 o 
 -13  -6   3     2531.81     2584.80     72.90 o 
 -12  -6   3       33.61       30.87     25.22 o 
 -11  -6   3    17796.37    17567.40    291.11 o 
 -10  -6   3      370.57      344.84     22.27 o 
  -9  -6   3    44709.14    42382.33    656.96 o 
  -8  -6   3      318.90      314.72     18.56 o 
  -7  -6   3    24736.60    24741.20    361.84 o 
  -6  -6   3     1822.51     1734.83     32.62 o 
  -5  -6   3      418.34      312.63     11.05 o 
  -4  -6   3    25734.56    25575.62    374.83 o 
  -3  -6   3    17639.36    16883.80    202.85 o 
  -2  -6   3    13168.22    13387.83    152.72 o 
  -1  -6   3    49746.13    49466.77    564.36 o 
   0  -6   3     9168.87     8905.06     97.90 o 
   1  -6   3    20950.21    23046.87    290.44 o 
   2  -6   3    55235.67    58351.24    729.33 o 
   3  -6   3      159.47      154.43      5.73 o 
   4  -6   3    42750.99    43083.05    551.06 o 
   5  -6   3      724.62      978.37     19.14 o 
   6  -6   3    34948.27    34770.63    450.38 o 
   7  -6   3    11005.09    10744.08    142.81 o 
   8  -6   3      316.35      377.67     14.33 o 
   9  -6   3    14405.58    14546.87    224.65 o 
  10  -6   3     9830.05     9855.51    181.46 o 
  11  -6   3     4745.75     4885.10     93.03 o 
  12  -6   3     9060.90     9031.67    182.82 o 
  13  -6   3       75.05       82.29     28.71 o 
  14  -6   3     3220.46     3086.87    163.21 o 
 -13  -5   3     4281.08     4175.33    119.09 o 
 -12  -5   3     4661.64     4651.96     99.91 o 
 -11  -5   3     9859.56     9859.42    155.52 o 
 -10  -5   3    11441.92    11463.20    176.66 o 
  -9  -5   3      162.69      200.83     17.27 o 
  -8  -5   3     6787.02     6543.26     90.35 o 
  -7  -5   3    19420.92    19134.88    221.19 o 
  -6  -5   3      419.21      390.02     12.78 o 
  -5  -5   3    50884.46    48567.14    550.23 o 
  -4  -5   3      586.00      379.37     10.96 o 
  -3  -5   3    62518.28    61059.94    768.06 o 
  -2  -5   3    14279.16    14368.95    172.23 o 
  -1  -5   3     1852.27     1970.75     23.36 o 
   0  -5   3    20625.48    21143.97    260.80 o 
   1  -5   3    13394.03    12504.83    166.43 o 
   2  -5   3    16284.45    17298.57    254.72 o 
   3  -5   3    28497.03    31441.21    401.76 o 
   4  -5   3      698.50      857.65     14.36 o 
   5  -5   3     1926.16     2109.01     30.84 o 
   6  -5   3    20051.85    19820.70    258.70 o 
   7  -5   3     8026.70     7915.67    100.17 o 
   8  -5   3    48961.00    47549.04    613.42 o 
   9  -5   3      205.86      227.87     20.96 o 
  10  -5   3    19124.49    19603.04    412.09 o 
  11  -5   3      100.64      111.93     19.28 o 
  12  -5   3     4360.68     4276.83     83.56 o 
  13  -5   3     4197.87     4263.61     84.84 o 
  14  -5   3      261.38      314.85     42.74 o 
 -14  -4   3    10932.43    11692.76    226.01 o 
 -13  -4   3        7.97      -20.72     27.33 o 
 -12  -4   3    12078.64    11797.63    185.20 o 
 -11  -4   3     2685.51     2600.72     51.21 o 
 -10  -4   3     2596.70     2536.73     70.61 o 
  -9  -4   3    11570.73    10779.56    143.73 o 
  -8  -4   3     7572.24     7624.55    103.36 o 
  -7  -4   3     7310.30     7763.67    105.61 o 
  -6  -4   3      274.51      311.65     14.91 o 
  -5  -4   3      308.67      505.54     19.34 o 
  -4  -4   3    14584.10    14999.42    172.72 o 
  -3  -4   3    52343.31    50518.23    676.88 o 
  -2  -4   3       86.72       80.22      5.94 o 
  -1  -4   3   101391.09   101577.03   1142.24 o 
   0  -4   3     2929.38     2493.70     35.32 o 
   1  -4   3    95764.62    97937.13   1950.80 o 
   2  -4   3    31048.52    32934.02    449.59 o 
   3  -4   3    14555.68    14809.09    203.34 o 
   4  -4   3    24433.46    25922.68    355.41 o 
   5  -4   3     3593.44     3551.99     49.25 o 
   6  -4   3    13327.12    12762.35    157.85 o 
   7  -4   3     9495.14     9589.04    120.49 o 
   8  -4   3      543.09      618.64     19.58 o 
   9  -4   3     2373.46     2255.77     45.17 o 
  10  -4   3     5589.65     5844.24    115.56 o 
  11  -4   3       34.19       34.04     17.90 o 
  12  -4   3     9949.63    10374.80    176.95 o 
  13  -4   3     1124.72     1069.89     40.80 o 
  14  -4   3    13314.91    13212.43    301.73 o 
 -14  -3   3       41.28       20.44     28.40 o 
 -13  -3   3     4037.36     3934.98     99.95 o 
 -12  -3   3     1415.08     1492.58     42.88 o 
 -11  -3   3       32.42       23.76     17.84 o 
 -10  -3   3    42862.03    41483.04    525.91 o 
  -9  -3   3     1821.47     1602.25     33.19 o 
  -8  -3   3    12838.89    12433.66    163.71 o 
  -7  -3   3     1256.49     1375.36     24.98 o 
  -6  -3   3     3870.69     3202.62     44.22 o 
  -5  -3   3    29196.81    28885.35    371.15 o 
  -4  -3   3       31.26      295.96      8.84 o 
  -3  -3   3    40947.45    39557.39    474.26 o 
  -2  -3   3    33500.78    32814.16    559.57 o 
  -1  -3   3     6031.99     5923.12     67.68 o 
   0  -3   3    74069.87    76319.83   1520.80 o 
   1  -3   3     2715.29     2454.45     63.16 o 
   2  -3   3    30782.87    31401.54    426.65 o 
   3  -3   3    43877.24    45827.01    585.83 o 
   4  -3   3     5305.77     5073.74     63.85 o 
   5  -3   3    33566.20    32833.57    399.70 o 
   6  -3   3     3103.21     3158.90     46.69 o 
   7  -3   3    30359.04    31242.77    404.33 o 
   8  -3   3     3689.22     3499.60     52.19 o 
   9  -3   3     1646.89     1783.98     39.66 o 
  10  -3   3    11613.64    11780.31    181.63 o 
  11  -3   3     1165.27     1008.76     31.44 o 
  12  -3   3     9897.53     9775.45    232.01 o 
  13  -3   3     4192.09     4450.50     87.72 o 
  14  -3   3       93.84      162.60     29.66 o 
 -14  -2   3     2874.59     2871.51     68.88 o 
 -13  -2   3      681.29      836.34     50.77 o 
 -12  -2   3     5380.56     5435.95     94.91 o 
 -11  -2   3    10443.96    10330.73    150.15 o 
 -10  -2   3     1942.50     2070.35     39.25 o 
  -9  -2   3     4919.16     4995.21     71.83 o 
  -8  -2   3      744.77      668.76     19.34 o 
  -7  -2   3     1270.10     1425.28     25.30 o 
  -6  -2   3    10719.24    10640.71    131.20 o 
  -5  -2   3     5944.72     6391.30     85.55 o 
  -4  -2   3   113924.59   112901.21   1447.80 o 
  -3  -2   3     7062.98     7167.59     94.73 o 
  -2  -2   3    16319.01    14899.72    177.92 o 
  -1  -2   3    17544.57    18964.37    195.80 o 
   0  -2   3      692.20      456.20     12.01 o 
   1  -2   3    17923.71    17170.12    342.91 o 
   2  -2   3     2007.23     2742.90     39.14 o 
   3  -2   3     4055.05     4594.11     49.38 o 
   4  -2   3     2929.83     2330.90     31.35 o 
   5  -2   3      166.51      203.92      8.27 o 
   6  -2   3      723.96      682.44     16.70 o 
   7  -2   3    21228.62    21814.51    263.12 o 
   8  -2   3     2378.36     2133.02     33.40 o 
   9  -2   3    13429.05    13081.00    172.21 o 
  10  -2   3      930.19      792.40     26.03 o 
  11  -2   3    11461.23    11626.82    195.15 o 
  12  -2   3     5776.39     5812.71    107.31 o 
  13  -2   3     3632.33     3666.47     77.31 o 
  14  -2   3     5933.15     6302.03    139.71 o 
 -14  -1   3      356.20      399.27     32.06 o 
 -13  -1   3    15765.70    15398.12    281.76 o 
 -12  -1   3     2106.40     1975.40     58.12 o 
 -11  -1   3    13527.26    12997.31    172.54 o 
 -10  -1   3     3551.78     3983.32     60.78 o 
  -9  -1   3      265.53      307.50     16.93 o 
  -8  -1   3    24927.34    24789.09    317.74 o 
  -7  -1   3     4568.38     4194.83     69.88 o 
  -6  -1   3     7831.64     8095.94    116.70 o 
  -5  -1   3    10108.15     8770.68    124.90 o 
  -4  -1   3     1222.52     1514.16     24.81 o 
  -3  -1   3    29099.80    30328.29    390.14 o 
  -2  -1   3      738.23      747.02     13.11 o 
  -1  -1   3     2995.23     2625.63     28.39 o 
   0  -1   3   110000.44   111644.17   1522.45 o 
   1  -1   3      371.89      340.26      6.37 o 
   2  -1   3    37107.96    37048.00    382.00 o 
   3  -1   3     1323.65     1591.88     20.33 o 
   4  -1   3      980.83     1324.90     19.52 o 
   5  -1   3    22982.84    21945.27    263.28 o 
   6  -1   3    12888.19    13048.76    158.72 o 
   7  -1   3    39717.46    40000.81    478.32 o 
   8  -1   3     7803.27     7877.13     99.89 o 
   9  -1   3    11172.30    11337.14    160.00 o 
  10  -1   3      809.24      819.56     26.14 o 
  11  -1   3     3074.59     2786.70     59.67 o 
  12  -1   3       15.10       -1.13     30.04 o 
  13  -1   3     6906.73     6894.67    138.35 o 
  14  -1   3     1889.68     2016.64     70.24 o 
 -14   0   3     4026.71     3924.51     84.10 o 
 -13   0   3     1400.29     1369.52     45.39 o 
 -12   0   3     2199.81     2157.79     56.41 o 
 -11   0   3     9261.84     8738.48    119.90 o 
 -10   0   3      271.71      271.98     18.18 o 
  -9   0   3    20378.68    19190.10    362.74 o 
  -8   0   3      947.87      933.26     23.20 o 
  -7   0   3    33595.99    31844.37    439.97 o 
  -6   0   3     5471.32     4863.98     73.03 o 
  -5   0   3      515.74      634.14     15.55 o 
  -4   0   3    25727.83    26685.56    367.64 o 
  -3   0   3     3850.36     3284.06     52.42 o 
  -2   0   3    23170.40    21294.28    381.25 o 
  -1   0   3     4280.39     3925.82     60.13 o 
   0   0   3     8020.32     7868.63     83.66 o 
   1   0   3    24316.35    27342.63    295.18 o 
   2   0   3    28323.73    29070.35    345.44 o 
   3   0   3     7900.98     8527.64    103.05 o 
   4   0   3    42034.64    42163.58    501.65 o 
   5   0   3     1992.13     2216.37     31.08 o 
   6   0   3    37584.64    36774.07    439.32 o 
   7   0   3      346.30      356.85     12.27 o 
   8   0   3     8699.04     8837.62    111.25 o 
   9   0   3     9092.18     9708.19    138.67 o 
  10   0   3     1344.76     1116.39     35.00 o 
  11   0   3     8600.80     8867.46    153.30 o 
  12   0   3       46.08        1.26     22.10 o 
  13   0   3     3475.23     3300.93     97.87 o 
 -15   1   3      598.70      636.42     49.26 o 
 -14   1   3      844.44      844.39     38.10 o 
 -13   1   3     2862.88     2843.69     66.22 o 
 -12   1   3     1148.44     1259.28     38.54 o 
 -11   1   3     6651.42     6397.65    117.29 o 
 -10   1   3     2197.90     2026.38     44.64 o 
  -9   1   3     1706.79     1642.33     34.68 o 
  -8   1   3     1350.19     1303.62     26.97 o 
  -7   1   3    31305.45    30927.05    461.45 o 
  -6   1   3      113.63      119.62     21.96 o 
  -5   1   3    47540.97    42799.75    696.06 o 
  -4   1   3     6150.70     6490.88    100.97 o 
  -3   1   3     3360.75     3555.29     64.37 o 
  -2   1   3     5396.50     6221.92     87.08 o 
  -1   1   3     3955.44     4419.64     62.14 o 
   0   1   3    22343.38    23013.38    279.44 o 
   1   1   3    40765.35    41745.15    523.62 o 
   2   1   3    57093.80    53326.62    847.54 o 
   3   1   3     9744.21    10734.94    136.91 o 
   4   1   3     2067.20     1861.94     26.22 o 
   5   1   3      413.12      497.12     16.18 o 
   6   1   3      221.18      264.69     11.60 o 
   7   1   3        4.17       20.44      8.85 o 
   8   1   3    11529.92    11457.75    142.59 o 
   9   1   3     2428.88     2320.00     42.53 o 
  10   1   3    22022.12    21412.22    347.36 o 
  11   1   3       50.82        2.63     20.59 o 
  12   1   3     2965.19     3082.33     71.36 o 
  13   1   3     3530.77     3270.36     79.84 o 
 -15   2   3        5.40       -8.28     27.83 o 
 -14   2   3    14368.70    14529.48    246.09 o 
 -13   2   3      371.02      340.74     27.89 o 
 -12   2   3    12736.59    12468.96    217.68 o 
 -11   2   3     1241.38     1144.48     35.61 o 
 -10   2   3     1830.70     1843.70     42.28 o 
  -9   2   3     1629.16     1426.11     31.74 o 
  -8   2   3     1011.68      886.07     24.20 o 
  -7   2   3    23568.16    23206.35    420.13 o 
  -6   2   3    19100.38    19582.36    273.06 o 
  -5   2   3    15679.54    14269.15    272.48 o 
  -4   2   3      872.31      613.55     19.39 o 
  -3   2   3     3628.02     3595.97     53.32 o 
  -2   2   3    34781.43    36531.29    467.53 o 
  -1   2   3    85505.83    86549.73   1386.31 o 
   0   2   3     1827.13     1703.17     28.23 o 
   1   2   3    13181.91    13871.83    223.25 o 
   2   2   3     9263.04     9142.30    116.85 o 
   3   2   3    17448.68    17035.93    229.97 o 
   4   2   3    22018.51    22031.52    279.44 o 
   5   2   3      982.35     1009.92     19.59 o 
   6   2   3    34388.80    34289.84    410.68 o 
   7   2   3       82.48      114.46     10.54 o 
   8   2   3    14260.54    15007.33    195.25 o 
   9   2   3     2920.71     3166.37     75.30 o 
  10   2   3     1099.27     1317.09     79.86 o 
  11   2   3       19.53      -10.79     22.46 o 
  12   2   3     1675.64     1682.71     75.91 o 
  13   2   3     2456.24     2498.10     67.59 o 
 -15   3   3     3719.92     3925.43     84.72 o 
 -14   3   3     4178.52     4379.74    126.68 o 
 -13   3   3     9173.06     8784.77    178.73 o 
 -12   3   3     1461.58     1420.00     50.89 o 
 -11   3   3      140.48      160.96     19.03 o 
 -10   3   3     4886.47     4893.67     84.11 o 
  -9   3   3       91.26      112.67     13.62 o 
  -8   3   3    25470.48    24511.98    341.92 o 
  -7   3   3      119.16      177.61     14.53 o 
  -6   3   3    26351.44    25680.00    383.55 o 
  -5   3   3     2277.46     2065.99     34.25 o 
  -4   3   3      522.34      362.50     11.32 o 
  -3   3   3    11945.89    11587.92    150.70 o 
  -2   3   3    50254.61    52588.66    718.79 o 
  -1   3   3     2138.59     2290.63     29.78 o 
   0   3   3    25578.55    25053.70    336.14 o 
   1   3   3     1491.34     1324.03     20.41 o 
   2   3   3      285.46      497.48     11.01 o 
   3   3   3    10792.01    11653.95    148.68 o 
   4   3   3     3391.36     3323.50     53.38 o 
   5   3   3    37798.46    37061.66    468.35 o 
   6   3   3     1706.90     1451.86     25.95 o 
   7   3   3     6255.25     6239.35     85.48 o 
   8   3   3     1954.15     1990.35     37.58 o 
   9   3   3     5644.84     5342.44     95.92 o 
  10   3   3    13461.98    13428.54    247.60 o 
  11   3   3      391.64      309.33     28.49 o 
  12   3   3    11246.48    11345.71    215.48 o 
  13   3   3      380.81      439.63     34.59 o 
 -15   4   3     3919.52     4023.47     86.61 o 
 -14   4   3     1365.03     1413.13     65.44 o 
 -13   4   3       97.17      124.83     29.73 o 
 -12   4   3     9390.29     9216.07    184.37 o 
 -11   4   3      243.37      193.71     21.91 o 
 -10   4   3      962.85      962.71     42.84 o 
  -9   4   3     2481.59     2508.67     49.07 o 
  -8   4   3      791.06      917.51     30.33 o 
  -7   4   3     4395.29     3964.08     73.35 o 
  -6   4   3    18366.32    19069.26    286.90 o 
  -5   4   3    10806.02    10157.88    142.63 o 
  -4   4   3    42667.57    41579.12    533.36 o 
  -3   4   3    17951.48    19027.04    245.21 o 
  -2   4   3    85150.26    82840.95   1137.58 o 
  -1   4   3    21120.47    22103.56    283.78 o 
   0   4   3      726.08      990.18     14.40 o 
   1   4   3     9803.55    10250.23    165.48 o 
   2   4   3    30196.73    29983.72    357.72 o 
   3   4   3    44726.88    43193.55    553.53 o 
   4   4   3    12581.47    13112.84    193.56 o 
   5   4   3    15485.47    15222.11    195.68 o 
   6   4   3       14.22       30.58      9.92 o 
   7   4   3     1746.17     1674.92     32.66 o 
   8   4   3      217.72      229.45     16.34 o 
   9   4   3    17081.76    17716.74    288.87 o 
  10   4   3       44.73       56.50     25.24 o 
  11   4   3    13348.34    13458.22    250.66 o 
  12   4   3       79.83       74.77     27.85 o 
  13   4   3     1805.98     1717.51     57.68 o 
 -15   5   3     1857.32     1841.46     68.60 o 
 -14   5   3       71.78       77.01     29.65 o 
 -13   5   3    20616.18    20137.30    383.50 o 
 -12   5   3        0.57      -19.44     24.67 o 
 -11   5   3    11747.58    11174.34    194.59 o 
 -10   5   3     1524.94     1413.72     35.87 o 
  -9   5   3     3350.47     3388.33     61.92 o 
  -8   5   3    10661.75    10038.57    156.45 o 
  -7   5   3    11397.12    11427.08    176.10 o 
  -6   5   3    32137.76    32223.62    626.40 o 
  -5   5   3     5639.98     5250.20     76.95 o 
  -4   5   3     5262.54     4650.39     67.78 o 
  -3   5   3      337.91      425.53     11.03 o 
  -2   5   3     3051.74     3064.80     45.99 o 
  -1   5   3     1677.99     1609.45     37.81 o 
   0   5   3     5335.63     4829.07     63.80 o 
   1   5   3     3331.03     3470.87     50.21 o 
   2   5   3    48719.07    44937.70    588.06 o 
   3   5   3     2396.41     2864.54     41.09 o 
   4   5   3    30393.18    29877.67    378.89 o 
   5   5   3    22020.76    22551.89    287.71 o 
   6   5   3     1217.88     1072.94     23.17 o 
   7   5   3    11456.47    11360.68    197.79 o 
   8   5   3     2262.75     2490.71     48.55 o 
   9   5   3    12279.43    12002.25    200.52 o 
  10   5   3       84.34       77.21     24.13 o 
  11   5   3      501.92      508.05     33.24 o 
  12   5   3      986.67     1037.72     43.68 o 
 -15   6   3     3841.14     3892.62     96.51 o 
 -14   6   3      959.14      952.25     71.00 o 
 -13   6   3      216.41      215.00     31.03 o 
 -12   6   3     1015.74      950.23     44.36 o 
 -11   6   3     2793.44     2779.73     69.84 o 
 -10   6   3        6.63       18.65     17.21 o 
  -9   6   3    14760.83    14747.44    247.40 o 
  -8   6   3      502.82      479.51     19.18 o 
  -7   6   3    17002.06    16007.00    224.11 o 
  -6   6   3     1055.93     1101.81     23.31 o 
  -5   6   3     4577.50     4531.61     64.90 o 
  -4   6   3    13266.48    13635.10    190.35 o 
  -3   6   3      150.38      155.93      8.18 o 
  -2   6   3    34514.79    35804.55    432.92 o 
  -1   6   3       24.53       68.31      5.03 o 
   0   6   3    19220.93    18264.73    199.05 o 
   1   6   3      752.05      636.15     12.94 o 
   2   6   3      367.49      540.06     14.05 o 
   3   6   3      670.72      735.13     22.64 o 
   4   6   3    37561.28    37258.65    446.18 o 
   5   6   3     2407.19     2367.60     37.66 o 
   6   6   3    27810.48    27809.71    405.73 o 
   7   6   3     5004.69     4796.76     78.90 o 
   8   6   3    10735.51    10848.26    214.07 o 
   9   6   3     8269.33     7925.90    138.05 o 
  10   6   3       38.79        3.99     26.50 o 
  11   6   3    10781.41    10644.04    203.19 o 
  12   6   3     1069.86     1010.10     44.31 o 
 -15   7   3      270.51      317.04     40.57 o 
 -14   7   3     7504.26     7343.19    155.07 o 
 -13   7   3     6477.98     6780.23    143.25 o 
 -12   7   3      799.66      686.70     37.95 o 
 -11   7   3    22078.94    20839.23    392.82 o 
 -10   7   3     4581.90     4559.28    125.31 o 
  -9   7   3    16961.89    16703.90    278.62 o 
  -8   7   3     1256.16     1277.40     35.15 o 
  -7   7   3     1045.58     1028.83     29.60 o 
  -6   7   3     1969.00     2242.66     38.26 o 
  -5   7   3    12125.06    12304.32    161.61 o 
  -4   7   3     2843.24     3137.98     45.15 o 
  -3   7   3    56380.56    56821.59    727.13 o 
  -2   7   3       15.45       51.30      6.68 o 
  -1   7   3    12335.95    12429.42    136.86 o 
   0   7   3    24457.73    25255.91    288.41 o 
   1   7   3     3915.34     3283.87     43.19 o 
   2   7   3    83587.29    80900.34    961.83 o 
   3   7   3      329.94      329.02     11.87 o 
   4   7   3    29188.88    28942.67    367.96 o 
   5   7   3     2196.73     2205.32     38.53 o 
   6   7   3     3256.54     3463.05     71.55 o 
   7   7   3       37.83       66.41     15.73 o 
   8   7   3     2357.40     2354.13     48.16 o 
   9   7   3     2148.51     2235.27     53.04 o 
  10   7   3     8501.86     8970.33    173.55 o 
  11   7   3      800.16      953.41     42.02 o 
  12   7   3     8116.78     8755.77    173.84 o 
 -15   8   3      937.55      869.04    112.53 o 
 -14   8   3     5417.70     4909.05    112.30 o 
 -13   8   3       49.39       84.56     28.04 o 
 -12   8   3     6064.41     5761.09    122.83 o 
 -11   8   3      143.02      164.94     25.38 o 
 -10   8   3    10525.29    10555.31    205.30 o 
  -9   8   3     4484.25     4416.52     83.63 o 
  -8   8   3    10993.54    11048.13    158.29 o 
  -7   8   3    37660.20    36082.92    496.69 o 
  -6   8   3     1398.50     1265.92     26.63 o 
  -5   8   3    15940.39    15375.73    200.86 o 
  -4   8   3      156.29      238.43     10.18 o 
  -3   8   3     2225.94     2250.71     34.54 o 
  -2   8   3     1293.27     1523.33     25.71 o 
  -1   8   3    12959.64    13578.59    165.50 o 
   0   8   3     4720.27     4310.63     50.42 o 
   1   8   3    58026.61    60025.12    648.37 o 
   2   8   3     1129.29     1139.69     22.55 o 
   3   8   3    35460.00    34339.34    434.92 o 
   4   8   3      724.08      633.58     17.22 o 
   5   8   3    10522.56    10140.55    166.45 o 
   6   8   3    17723.96    17429.34    258.98 o 
   7   8   3       18.87       -0.57     15.94 o 
   8   8   3    25559.38    25240.91    372.47 o 
   9   8   3        6.71       -9.72     22.09 o 
  10   8   3     3455.40     3344.29     79.88 o 
  11   8   3       15.31       52.39     29.40 o 
 -14   9   3     3853.86     3775.38    107.31 o 
 -13   9   3       55.53       50.62     27.65 o 
 -12   9   3     1925.42     2049.82     60.30 o 
 -11   9   3       39.26       41.19     23.20 o 
 -10   9   3     4256.93     4125.22    117.07 o 
  -9   9   3     4689.79     4672.60     88.16 o 
  -8   9   3    23575.07    24245.80    337.27 o 
  -7   9   3      234.33      231.29     14.30 o 
  -6   9   3    19679.94    20201.98    263.03 o 
  -5   9   3    35172.33    35762.46    510.83 o 
  -4   9   3    10507.50    10435.44    137.98 o 
  -3   9   3    32358.04    33326.08    428.85 o 
  -2   9   3       56.81       63.48      8.36 o 
  -1   9   3    75375.17    75092.34   1111.39 o 
   0   9   3     4449.40     4369.71     58.54 o 
   1   9   3     9364.63     8951.78    100.89 o 
   2   9   3      265.23      210.49      9.89 o 
   3   9   3      344.13      433.81     13.76 o 
   4   9   3     5199.76     4984.40     80.17 o 
   5   9   3     7596.28     7500.36    116.69 o 
   6   9   3       77.03       80.03     16.28 o 
   7   9   3    30838.69    31069.08    455.22 o 
   8   9   3     4205.86     4073.01     72.70 o 
   9   9   3     4072.54     4030.97     81.24 o 
  10   9   3    12631.51    12942.66    243.49 o 
  11   9   3        4.06       53.26     30.78 o 
 -14  10   3     2796.52     2976.74     79.33 o 
 -13  10   3     1692.71     1625.58     55.61 o 
 -12  10   3     9753.73     9365.67    187.48 o 
 -11  10   3     1749.77     1634.20     52.27 o 
 -10  10   3    24972.20    24380.77    715.52 o 
  -9  10   3     1599.83     1515.11     41.95 o 
  -8  10   3    16998.32    17312.12    243.56 o 
  -7  10   3      575.17      548.49     19.02 o 
  -6  10   3      280.44      271.67     13.50 o 
  -5  10   3      213.36      175.68     11.60 o 
  -4  10   3    15851.51    16065.78    209.97 o 
  -3  10   3     5071.21     5343.22     79.02 o 
  -2  10   3    28503.22    28637.31    342.76 o 
  -1  10   3      254.50      342.75     10.79 o 
   0  10   3    33095.44    33161.80    389.58 o 
   1  10   3    44524.26    45333.58    550.90 o 
   2  10   3     2433.50     2560.82     34.05 o 
   3  10   3    26047.08    24721.72    355.64 o 
   4  10   3       12.16       32.38     14.02 o 
   5  10   3    17680.31    16889.48    250.98 o 
   6  10   3     1466.77     1470.12     36.43 o 
   7  10   3      889.07      780.13     40.43 o 
   8  10   3      170.91      157.08     21.35 o 
   9  10   3     5975.72     6146.97    114.26 o 
  10  10   3     2841.96     2673.99     72.01 o 
 -14  11   3      890.55      880.53     42.83 o 
 -13  11   3     1444.35     1566.80     55.19 o 
 -12  11   3      137.00      184.78     28.68 o 
 -11  11   3    18494.68    18225.58    399.77 o 
 -10  11   3       78.40       60.90     23.76 o 
  -9  11   3    13744.16    13660.99    367.75 o 
  -8  11   3    16940.73    16859.45    404.46 o 
  -7  11   3      900.06      878.61     29.96 o 
  -6  11   3    20856.29    22433.61    292.17 o 
  -5  11   3     5934.76     6113.55     87.39 o 
  -4  11   3    18500.22    18455.81    240.72 o 
  -3  11   3     2197.93     2202.89     35.95 o 
  -2  11   3     5616.79     5429.07     85.68 o 
  -1  11   3     1495.01     1479.28     23.77 o 
   0  11   3    23217.91    23426.56    268.43 o 
   1  11   3      600.95      635.10     16.82 o 
   2  11   3    30772.16    30819.03    352.37 o 
   3  11   3      949.56      977.44     22.85 o 
   4  11   3     9645.63     9715.39    149.67 o 
   5  11   3    10671.51    10228.93    156.51 o 
   6  11   3     5060.00     5030.42     92.17 o 
   7  11   3    21561.33    21454.36    372.21 o 
   8  11   3      233.46      250.59     23.80 o 
   9  11   3     8249.22     8714.92    154.53 o 
  10  11   3        0.25       -3.90     29.83 o 
 -14  12   3       23.91       62.10     30.48 o 
 -13  12   3     7406.96     7565.68    179.95 o 
 -12  12   3        6.10      -10.30     25.72 o 
 -11  12   3     2752.32     2421.74     77.15 o 
 -10  12   3      984.06      977.27     39.64 o 
  -9  12   3     5190.78     5283.76    115.84 o 
  -8  12   3    12483.80    11939.80    338.41 o 
  -7  12   3    17260.45    17456.57    264.52 o 
  -6  12   3      243.54      230.62     14.16 o 
  -5  12   3    10315.47    10429.35    144.90 o 
  -4  12   3    19413.95    19667.25    278.31 o 
  -3  12   3     3723.62     3562.69     61.20 o 
  -2  12   3    47706.27    47645.32    567.92 o 
  -1  12   3      448.89      464.87     13.65 o 
   0  12   3    43238.55    41785.78    536.25 o 
   1  12   3      636.79      740.51     21.74 o 
   2  12   3     5509.50     5583.77     89.73 o 
   3  12   3     2869.29     2852.60     43.08 o 
   4  12   3      589.11      604.52     29.45 o 
   5  12   3     1372.36     1293.16     32.15 o 
   6  12   3    14116.82    14206.02    215.40 o 
   7  12   3     3502.00     3473.45     66.20 o 
   8  12   3     8714.19     8731.74    140.00 o 
   9  12   3       26.55       19.82     26.53 o 
 -14  13   3     3095.35     3155.62     83.68 o 
 -13  13   3      502.76      494.58     35.57 o 
 -12  13   3     1042.66     1311.13     80.49 o 
 -11  13   3    14783.85    14758.52    328.28 o 
 -10  13   3     1687.21     1673.77     54.31 o 
  -9  13   3    14932.54    14785.99    349.78 o 
  -8  13   3     1451.29     1278.62     44.45 o 
  -7  13   3    11271.60    10778.94    184.40 o 
  -6  13   3     4605.16     4763.75     74.37 o 
  -5  13   3      108.99      183.62     14.73 o 
  -4  13   3     6282.67     6320.89     88.30 o 
  -3  13   3    10065.81    10379.02    160.06 o 
  -2  13   3     2491.69     2316.66     38.05 o 
  -1  13   3    40742.01    41827.62    500.55 o 
   0  13   3     3626.32     3577.87     48.16 o 
   1  13   3     8769.26     8754.27    132.68 o 
   2  13   3     9431.23     9650.64    121.94 o 
   3  13   3      864.60      870.40     23.51 o 
   4  13   3    25442.62    24343.29    296.05 o 
   5  13   3      947.38      925.47     35.66 o 
   6  13   3     6422.96     6460.51     99.34 o 
   7  13   3     1596.37     1411.44     38.30 o 
   8  13   3     1470.38     1536.65     53.70 o 
   9  13   3     1245.06     1206.60     44.15 o 
 -13  14   3     5695.33     6080.39    158.35 o 
 -12  14   3    11694.97    11175.89    250.29 o 
 -11  14   3       28.10       11.64     28.61 o 
 -10  14   3     7494.67     7388.31    160.32 o 
  -9  14   3     1840.05     1915.73     55.92 o 
  -8  14   3     2843.09     2880.86     69.84 o 
  -7  14   3    27239.55    26922.10    510.73 o 
  -6  14   3      713.23      644.46     24.43 o 
  -5  14   3    34175.73    34249.52    513.07 o 
  -4  14   3      570.19      613.04     20.47 o 
  -3  14   3    14850.58    15153.33    214.08 o 
  -2  14   3      834.70      730.29     26.35 o 
  -1  14   3      465.86      484.88     16.21 o 
   0  14   3     3659.31     3707.54     53.68 o 
   1  14   3     1329.21     1406.87     29.20 o 
   2  14   3     4477.11     4509.16     62.80 o 
   3  14   3     9372.76     9127.51    117.10 o 
   4  14   3     1421.19     1461.16     33.45 o 
   5  14   3     5204.74     5254.11     78.43 o 
   6  14   3     9281.21     9433.47    130.46 o 
   7  14   3      193.44      204.32     23.23 o 
   8  14   3    12714.50    12811.22    244.65 o 
 -13  15   3       64.61       36.03     40.91 o 
 -12  15   3     7926.04     8413.21    223.17 o 
 -11  15   3      221.78      228.20     32.29 o 
 -10  15   3      702.80      843.35     50.06 o 
  -9  15   3     5160.35     4836.97    105.36 o 
  -8  15   3     3964.09     3869.34    155.74 o 
  -7  15   3      388.90      290.63     32.86 o 
  -6  15   3    11186.81    11139.22    191.28 o 
  -5  15   3      685.22      594.51     28.17 o 
  -4  15   3     6821.34     6907.13    128.41 o 
  -3  15   3     5979.93     5823.93     88.94 o 
  -2  15   3       37.46       27.91     13.43 o 
  -1  15   3    22010.16    22083.96    268.79 o 
   0  15   3       23.34       13.08     12.48 o 
   1  15   3    21824.31    21958.87    267.63 o 
   2  15   3      308.40      315.50     17.98 o 
   3  15   3     5188.29     5084.38     80.14 o 
   4  15   3     3171.73     3059.57     52.43 o 
   5  15   3     1924.59     1892.38     40.13 o 
   6  15   3     6984.94     6895.26    100.16 o 
   7  15   3     4113.08     4259.24     74.99 o 
   8  15   3     1311.50     1169.65     90.67 o 
 -12  16   3     2475.75     2543.71     64.15 o 
 -11  16   3       28.84      -22.39     29.95 o 
 -10  16   3    21515.02    21781.57    491.42 o 
  -9  16   3      109.18       49.47     44.82 o 
  -8  16   3     9854.82     9797.17    192.27 o 
  -7  16   3     1198.02     1045.81     59.87 o 
  -6  16   3     4013.70     4028.43     79.63 o 
  -5  16   3     2456.88     2255.27     53.04 o 
  -4  16   3     1519.24     1686.06     51.87 o 
  -3  16   3     6620.17     6453.26    127.36 o 
  -2  16   3    20134.33    20540.17    312.66 o 
  -1  16   3       35.65       70.88     14.75 o 
   0  16   3     1096.24     1029.77     29.25 o 
   1  16   3     2949.75     2715.75     46.47 o 
   2  16   3     2224.80     2199.65     41.53 o 
   3  16   3    10598.48    10247.55    149.33 o 
   4  16   3       29.50       27.70     20.15 o 
   5  16   3    15140.23    15347.11    218.92 o 
   6  16   3       46.31       10.63     22.52 o 
   7  16   3     2808.08     2730.74     58.10 o 
 -12  17   3     3166.18     3143.30     86.61 o 
 -11  17   3     3699.45     3591.69    141.67 o 
 -10  17   3      707.83      806.01     41.73 o 
  -9  17   3      565.98      454.63     35.02 o 
  -8  17   3     9315.43     9280.11    201.55 o 
  -7  17   3      297.67      222.25     28.24 o 
  -6  17   3    12360.67    12382.60    213.18 o 
  -5  17   3       26.59       -5.32     20.34 o 
  -4  17   3    30336.57    30951.88    511.88 o 
  -3  17   3      892.74      859.27     32.00 o 
  -2  17   3     6217.04     6222.40    114.71 o 
  -1  17   3     3380.95     3255.55     61.28 o 
   0  17   3      596.67      641.03     24.29 o 
   1  17   3     8739.83     8359.16    124.00 o 
   2  17   3     2893.45     3130.08     57.46 o 
   3  17   3     1090.36     1031.05     32.00 o 
   4  17   3     6603.26     6556.51    102.62 o 
   5  17   3      298.27      298.83     27.16 o 
   6  17   3      321.87      233.35     27.60 o 
 -11  18   3     4538.18     4558.56    143.30 o 
 -10  18   3     3317.46     3259.76     89.65 o 
  -9  18   3      624.77      527.83     37.57 o 
  -8  18   3     1845.04     1894.95     65.76 o 
  -7  18   3     5441.79     5314.01    173.08 o 
  -6  18   3     3174.29     3341.72     71.49 o 
  -5  18   3     8019.39     8242.97    147.33 o 
  -4  18   3      261.57      280.35     24.38 o 
  -3  18   3     3658.00     3655.15     95.09 o 
  -2  18   3     7562.04     7630.79    155.69 o 
  -1  18   3        0.11      -19.64     19.64 o 
   0  18   3     5310.57     5602.58     95.48 o 
   1  18   3        8.50       -3.50     19.61 o 
   2  18   3     4823.18     4611.04     83.39 o 
   3  18   3       62.50       21.34     22.90 o 
   4  18   3     1435.32     1395.18     42.13 o 
   5  18   3     2642.29     2587.03     58.36 o 
 -11  19   3     7428.80     7344.17    380.82 o 
 -10  19   3      311.20      351.07     37.65 o 
  -9  19   3     9507.26     9357.32    189.17 o 
  -8  19   3      485.17      446.39     36.22 o 
  -7  19   3     5260.25     4920.94    109.54 o 
  -6  19   3      547.87      590.79     31.14 o 
  -5  19   3      747.32      770.58     33.51 o 
  -4  19   3     1372.65     1408.67     45.09 o 
  -3  19   3     2575.98     2578.27     60.97 o 
  -2  19   3     6320.57     6703.87    125.04 o 
  -1  19   3     1658.08     1600.05     43.21 o 
   0  19   3      121.06      138.46     22.21 o 
   1  19   3      202.18      168.98     24.47 o 
   2  19   3     2177.18     2292.68     53.76 o 
   3  19   3      418.98      402.31     28.52 o 
   4  19   3     9530.75     9467.87    154.08 o 
 -10  20   3     7017.73     6976.60    311.68 o 
  -9  20   3       42.35      -18.54     32.17 o 
  -8  20   3     1967.24     1984.63     64.83 o 
  -7  20   3     1641.68     1555.02     61.51 o 
  -6  20   3      603.50      600.20     32.42 o 
  -5  20   3     7439.08     7303.18    135.14 o 
  -4  20   3      437.55      377.10     28.61 o 
  -3  20   3    13274.58    12762.18    221.92 o 
  -2  20   3       22.18        2.30     24.33 o 
  -1  20   3     2904.64     2781.16     59.65 o 
   0  20   3     3566.21     3528.98     69.48 o 
   1  20   3      274.77      174.10     24.76 o 
   2  20   3     4264.94     4144.33     78.97 o 
   3  20   3     6018.10     6127.64    106.69 o 
  -8  21   3      621.07      662.37     41.89 o 
  -7  21   3     5410.86     5243.63    118.66 o 
  -6  21   3     4636.71     4870.57     98.81 o 
  -5  21   3     1328.86     1318.87     45.34 o 
  -4  21   3     2903.54     2903.80     68.84 o 
  -3  21   3      909.91      931.93     45.53 o 
  -2  21   3      564.55      525.63     32.47 o 
  -1  21   3     3663.15     3486.05     78.10 o 
   0  21   3      219.67      259.38     27.84 o 
   1  21   3    13146.87    12900.88    202.34 o 
  -7  22   3      102.88       87.09     78.20 o 
  -6  22   3     5037.60     5232.69    105.25 o 
  -5  22   3     3096.75     2968.29     71.56 o 
  -4  22   3      595.22      505.27     34.12 o 
  -3  22   3     2867.48     2686.67     69.76 o 
  -2  22   3      115.64      113.35     28.56 o 
  -1  22   3     4834.56     4591.22     95.85 o 
   0 -24   4      107.73      171.39     32.72 o 
   1 -24   4      709.17      735.52     37.59 o 
   2 -24   4     4489.67     4388.80     90.06 o 
   3 -24   4       66.27       72.18     37.85 o 
   4 -24   4     3994.04     3870.29    156.32 o 
   5 -24   4       17.77      -20.81     35.47 o 
   6 -24   4     4927.11     5016.35    342.28 o 
  -2 -23   4     2028.24     2022.54     58.54 o 
  -1 -23   4      305.64      317.83     35.31 o 
   0 -23   4    17468.44    17006.24    360.03 o 
   1 -23   4        6.49      -13.94     25.85 o 
   2 -23   4     9249.20     9527.98    203.86 o 
   3 -23   4       57.53       20.71     32.83 o 
   4 -23   4     2848.77     3003.01     89.56 o 
   5 -23   4       20.08      -32.06     32.06 o 
   6 -23   4      365.50      369.54     40.60 o 
   7 -23   4     1062.15      971.35     70.80 o 
   8 -23   4    13675.29    13296.38    401.22 o 
  -3 -22   4      922.93     1003.93     34.12 o 
  -2 -22   4     1767.69     1652.24     41.89 o 
  -1 -22   4     8334.85     8790.38    180.43 o 
   0 -22   4       27.25        6.27     24.79 o 
   1 -22   4     6752.93     6615.58    183.73 o 
   2 -22   4     3433.95     3216.26     78.00 o 
   3 -22   4      164.53      128.78     28.73 o 
   4 -22   4     5070.82     4865.43    122.89 o 
   5 -22   4      169.08      113.39     33.42 o 
   6 -22   4    10245.53     9974.95    226.73 o 
   7 -22   4      244.70      199.99     36.34 o 
   8 -22   4     5364.99     5462.74    138.96 o 
   9 -22   4     2357.25     2281.42     80.76 o 
  -5 -21   4     5264.68     5426.76     90.74 o 
  -4 -21   4       34.20       -0.18     21.93 o 
  -3 -21   4    10285.06    10800.95    159.29 o 
  -2 -21   4      482.36      434.75     23.87 o 
  -1 -21   4     8142.23     8680.39    185.93 o 
   0 -21   4     1160.66     1070.11     34.88 o 
   1 -21   4     1676.16     1805.58     46.28 o 
   2 -21   4     1578.96     1433.80     51.12 o 
   3 -21   4     1210.93     1227.13     57.95 o 
   4 -21   4     1137.18     1187.05     80.85 o 
   5 -21   4     4698.30     4402.97    128.54 o 
   6 -21   4      116.64       65.58     31.60 o 
   7 -21   4     3031.40     2738.13    113.24 o 
   8 -21   4     8165.22     8076.61    232.98 o 
   9 -21   4       39.35       29.39     35.72 o 
  10 -21   4    13160.37    12922.11    290.42 o 
  -6 -20   4     1483.09     1418.14     41.42 o 
  -5 -20   4      586.41      557.29     28.28 o 
  -4 -20   4     4100.99     4298.13     73.54 o 
  -3 -20   4     1483.00     1587.47     40.46 o 
  -2 -20   4     4435.19     4284.76     71.72 o 
  -1 -20   4     5846.93     6105.41     94.93 o 
   0 -20   4      549.75      532.65     20.80 o 
   1 -20   4    12701.91    13295.77    289.08 o 
   2 -20   4       35.55       61.88     21.80 o 
   3 -20   4     9048.54     8782.41    151.32 o 
   4 -20   4       13.03        4.93     27.62 o 
   5 -20   4       33.33       15.54     27.82 o 
   6 -20   4      382.40      317.46     33.38 o 
   7 -20   4     1708.64     1711.11     60.82 o 
   8 -20   4     5748.22     5473.21    134.68 o 
   9 -20   4     6416.18     6508.77    158.12 o 
  10 -20   4      797.86      811.32     49.30 o 
  -7 -19   4       34.23       -2.87     23.59 o 
  -6 -19   4     4054.30     4012.64     81.60 o 
  -5 -19   4       39.22       17.34     20.72 o 
  -4 -19   4      395.73      357.59     23.16 o 
  -3 -19   4     5025.94     5065.76     81.72 o 
  -2 -19   4     1711.74     1700.91     48.30 o 
  -1 -19   4     1868.11     1859.58     39.92 o 
   0 -19   4     7872.95     7722.63    106.86 o 
   1 -19   4       94.20       43.31     18.50 o 
   2 -19   4     3336.57     3548.02     64.69 o 
   3 -19   4     5291.32     5226.51     96.03 o 
   4 -19   4     1195.89     1079.71     39.33 o 
   5 -19   4    16387.41    16649.09    314.34 o 
   6 -19   4      258.52      239.94     30.53 o 
   7 -19   4    11355.99    10816.10    240.75 o 
   8 -19   4       12.60       -6.13     28.31 o 
   9 -19   4     5125.07     4975.75    126.29 o 
  10 -19   4     2578.58     2533.16     82.07 o 
  11 -19   4      843.04      863.49     52.47 o 
  -7 -18   4     4313.32     4412.61     77.78 o 
  -6 -18   4      378.95      383.20     25.23 o 
  -5 -18   4       19.00      -14.46     19.70 o 
  -4 -18   4    14145.47    14218.12    218.50 o 
  -3 -18   4      501.76      540.77     23.30 o 
  -2 -18   4    16895.24    17192.90    242.14 o 
  -1 -18   4     1825.35     1938.38     37.13 o 
   0 -18   4     2468.41     2379.50     41.36 o 
   1 -18   4     1063.28     1053.51     31.30 o 
   2 -18   4     2623.08     2577.45     46.84 o 
   3 -18   4    12436.17    12498.00    178.81 o 
   4 -18   4     8804.34     8600.72    205.80 o 
   5 -18   4     6251.84     6215.75    126.95 o 
   6 -18   4     5434.44     5341.77    110.42 o 
   7 -18   4       41.39       50.29     22.43 o 
   8 -18   4      338.17      371.11     33.14 o 
   9 -18   4     4197.34     3850.61    101.96 o 
  10 -18   4       41.70       16.82     31.94 o 
  11 -18   4    10036.47     9588.21    221.91 o 
  12 -18   4       44.08      -38.65     66.87 o 
  -8 -17   4      445.42      429.58     28.57 o 
  -7 -17   4      849.11      765.38     30.45 o 
  -6 -17   4     1824.77     1754.12     42.32 o 
  -5 -17   4    10772.82    11236.90    175.54 o 
  -4 -17   4     1788.91     1869.87     40.74 o 
  -3 -17   4     8318.21     8393.50    123.53 o 
  -2 -17   4     3712.36     3840.63     59.13 o 
  -1 -17   4      117.34      110.37     13.91 o 
   0 -17   4     1237.74     1239.26     26.05 o 
   1 -17   4      178.61      169.55     15.60 o 
   2 -17   4    15068.28    15428.82    260.77 o 
   3 -17   4      119.56      123.16     14.85 o 
   4 -17   4     8822.10     9016.50    173.34 o 
   5 -17   4     5181.41     5065.28    139.71 o 
   6 -17   4      163.33      190.14     21.41 o 
   7 -17   4     7781.34     7828.46    154.07 o 
   8 -17   4      460.73      412.77     28.09 o 
   9 -17   4     2059.66     1793.96     62.16 o 
  10 -17   4     3626.28     3629.42     99.34 o 
  11 -17   4        9.81      -16.67     34.52 o 
  12 -17   4      364.47      328.68     50.32 o 
  -9 -16   4     5226.69     5508.98     92.22 o 
  -8 -16   4       45.92       51.37     22.13 o 
  -7 -16   4     6135.26     6044.17     96.15 o 
  -6 -16   4     1705.24     1563.77     57.92 o 
  -5 -16   4     9461.92     9433.38    138.49 o 
  -4 -16   4     3853.21     3749.30     62.54 o 
  -3 -16   4      134.36      140.50     15.27 o 
  -2 -16   4     8772.99     9061.56    122.59 o 
  -1 -16   4     8909.37     8887.49    113.11 o 
   0 -16   4     1518.36     1475.15     29.00 o 
   1 -16   4      551.02      584.96     17.22 o 
   2 -16   4     2747.85     2694.11     46.19 o 
   3 -16   4     2742.72     2690.67     67.56 o 
   4 -16   4    12036.22    12191.71    270.30 o 
   5 -16   4     3099.39     2999.95     67.21 o 
   6 -16   4    33341.20    33042.39    602.22 o 
   7 -16   4       20.84       35.06     26.48 o 
   8 -16   4    14434.75    14804.21    278.14 o 
   9 -16   4      600.99      570.42     52.35 o 
  10 -16   4     2495.93     2541.14     77.99 o 
  11 -16   4     3310.75     3064.57    109.58 o 
  12 -16   4      910.15     1008.84     64.90 o 
 -10 -15   4     2057.98     2082.25     90.29 o 
  -9 -15   4     1061.23      965.35     37.07 o 
  -8 -15   4     4932.17     4852.65     87.35 o 
  -7 -15   4      698.39      871.71     29.75 o 
  -6 -15   4     3296.06     3227.68     58.13 o 
  -5 -15   4     8676.21     8561.54    126.15 o 
  -4 -15   4      109.46       79.33     16.00 o 
  -3 -15   4    22524.01    22490.87    290.85 o 
  -2 -15   4      331.54      302.27     14.08 o 
  -1 -15   4    17330.62    17253.85    211.47 o 
   0 -15   4     1521.66     1570.46     32.52 o 
   1 -15   4     4190.41     4386.28     62.46 o 
   2 -15   4     4293.94     4364.79     71.97 o 
   3 -15   4     3874.27     3902.59     60.32 o 
   4 -15   4      540.75      645.68     22.44 o 
   5 -15   4    22107.21    22462.71    428.73 o 
   6 -15   4     3482.47     3790.56     80.10 o 
   7 -15   4     3413.17     3178.13     95.54 o 
   8 -15   4      566.74      524.76     27.68 o 
   9 -15   4     2036.89     2047.12     56.32 o 
  10 -15   4     7500.31     7557.87    175.30 o 
  11 -15   4      170.99      136.19     39.25 o 
  12 -15   4    16982.81    17529.44    469.43 o 
  13 -15   4       22.31       29.83     45.66 o 
 -10 -14   4     5831.73     6017.37    106.84 o 
  -9 -14   4      432.85      389.69     28.89 o 
  -8 -14   4       99.79       38.83     21.02 o 
  -7 -14   4     1062.48      969.36     31.91 o 
  -6 -14   4       52.94       27.22     15.65 o 
  -5 -14   4     9156.68     8712.68    119.41 o 
  -4 -14   4     4725.10     4740.43     65.35 o 
  -3 -14   4     1438.18     1451.75     25.90 o 
  -2 -14   4     3610.07     3791.25     49.92 o 
  -1 -14   4     3772.75     3493.63     46.11 o 
   0 -14   4       45.22       91.28      9.33 o 
   1 -14   4    28913.29    28323.52    361.13 o 
   2 -14   4      129.72      161.96     11.82 o 
   3 -14   4    31408.34    31769.91    431.26 o 
   4 -14   4      867.27      820.27     32.67 o 
   5 -14   4     7430.53     7584.96    130.10 o 
   6 -14   4     8997.69     9214.62    195.42 o 
   7 -14   4      556.64      465.74     24.68 o 
   8 -14   4    13817.09    14390.19    269.65 o 
   9 -14   4     2140.11     2064.72     63.47 o 
  10 -14   4     3381.08     3272.56     90.23 o 
  11 -14   4      859.57      674.27     51.93 o 
  12 -14   4       12.49      -39.97     39.97 o 
  13 -14   4       60.40       98.60     44.88 o 
 -11 -13   4     3334.22     3508.30     79.68 o 
 -10 -13   4     1004.86      835.83     37.55 o 
  -9 -13   4      125.27       58.38     24.50 o 
  -8 -13   4    14574.47    14541.05    243.03 o 
  -7 -13   4      291.57      238.43     21.51 o 
  -6 -13   4    31233.08    30528.87    415.53 o 
  -5 -13   4        7.64       39.53     11.82 o 
  -4 -13   4    11424.17    11779.55    139.37 o 
  -3 -13   4     2496.95     2467.94     33.85 o 
  -2 -13   4     2030.28     2135.94     31.91 o 
  -1 -13   4    13000.37    12366.66    143.54 o 
   0 -13   4     6385.00     6764.82     81.83 o 
   1 -13   4     2504.20     2502.89     48.55 o 
   2 -13   4    16596.37    16542.62    226.86 o 
   3 -13   4       51.05       74.37     10.09 o 
   4 -13   4     4693.70     4559.98     89.46 o 
   5 -13   4    18660.15    19284.14    317.39 o 
   6 -13   4      498.66      495.32     19.51 o 
   7 -13   4    31019.52    30198.23    533.19 o 
   8 -13   4       91.21       71.75     19.63 o 
   9 -13   4    15945.25    15084.43    308.94 o 
  10 -13   4     4191.24     4005.28    119.66 o 
  11 -13   4     3035.15     2946.07    104.76 o 
  12 -13   4     8040.96     8264.15    298.08 o 
  13 -13   4     3566.67     3370.81    255.01 o 
 -11 -12   4       43.85        1.75     27.87 o 
 -10 -12   4     8641.15     9485.75    167.11 o 
  -9 -12   4     3216.73     3401.64     72.32 o 
  -8 -12   4     2573.70     2555.78     53.30 o 
  -7 -12   4    12548.70    12520.06    190.88 o 
  -6 -12   4      136.40      154.75     16.27 o 
  -5 -12   4     2785.07     2920.25     46.05 o 
  -4 -12   4    11151.69    11393.24    128.54 o 
  -3 -12   4        0.34        4.97      8.19 o 
  -2 -12   4    20921.19    21498.69    235.73 o 
  -1 -12   4      621.36      626.65     14.24 o 
   0 -12   4    52971.50    53941.39    610.06 o 
   1 -12   4    10160.85     9908.25    128.91 o 
   2 -12   4       78.79      131.42     14.41 o 
   3 -12   4     5906.17     5757.64     82.40 o 
   4 -12   4      521.14      505.48     23.80 o 
   5 -12   4    20040.54    21561.54    353.46 o 
   6 -12   4     3780.99     4007.22     73.08 o 
   7 -12   4       90.63      141.98     28.93 o 
   8 -12   4     5744.54     5988.79    119.77 o 
   9 -12   4     4880.65     4871.08    102.25 o 
  10 -12   4       25.53       35.70     25.21 o 
  11 -12   4    20498.60    19697.58    519.14 o 
  12 -12   4      299.41      251.62     44.79 o 
  13 -12   4     6118.81     5716.85    177.83 o 
 -12 -11   4      252.88      162.27     46.40 o 
 -11 -11   4     9383.41     9397.84    166.76 o 
 -10 -11   4        0.16      -21.51     23.70 o 
  -9 -11   4     7497.84     7515.33    122.22 o 
  -8 -11   4      607.68      558.65     25.02 o 
  -7 -11   4      839.40      948.52     29.55 o 
  -6 -11   4    22838.94    22942.03    337.88 o 
  -5 -11   4     2292.73     2262.37     38.13 o 
  -4 -11   4     5520.70     5622.16     72.98 o 
  -3 -11   4     1883.15     1780.42     27.34 o 
  -2 -11   4      840.76      784.03     15.43 o 
  -1 -11   4     1341.53     1271.42     19.22 o 
   0 -11   4    20407.88    21331.41    257.04 o 
   1 -11   4      755.77      662.89     14.87 o 
   2 -11   4    54213.32    54019.73    726.50 o 
   3 -11   4      124.09      185.69      9.94 o 
   4 -11   4    44233.39    44452.72    655.51 o 
   5 -11   4    11255.29    10955.49    182.21 o 
   6 -11   4    10054.97    10230.90    171.68 o 
   7 -11   4     1607.43     1609.72     43.33 o 
   8 -11   4      924.35      748.49     26.32 o 
   9 -11   4    13250.52    12637.45    319.97 o 
  10 -11   4     7933.60     7774.95    212.12 o 
  11 -11   4     3379.88     3225.60    110.56 o 
  12 -11   4     1206.22     1498.07     75.28 o 
  13 -11   4      307.93      300.99     48.87 o 
  14 -11   4      469.11      552.36     56.88 o 
 -12 -10   4      488.12      543.50     35.36 o 
 -11 -10   4      579.23      629.63     30.83 o 
 -10 -10   4     2427.26     2134.31     52.38 o 
  -9 -10   4     2806.92     2921.45     58.41 o 
  -8 -10   4      301.46      398.11     22.47 o 
  -7 -10   4    47745.95    47208.77    686.95 o 
  -6 -10   4      625.62      658.17     36.50 o 
  -5 -10   4    15716.52    14976.13    194.18 o 
  -4 -10   4     2416.69     2462.36     36.19 o 
  -3 -10   4    19811.31    19178.67    220.50 o 
  -2 -10   4    19233.61    18610.18    216.66 o 
  -1 -10   4     2904.65     3511.36     41.71 o 
   0 -10   4    42332.81    43150.46    514.98 o 
   1 -10   4    25184.23    26439.32    357.43 o 
   2 -10   4    23028.58    24239.19    306.55 o 
   3 -10   4     6413.62     6730.33     83.09 o 
   4 -10   4      442.73      386.98     15.21 o 
   5 -10   4    12446.53    12739.16    191.33 o 
   6 -10   4    20685.41    20953.88    343.52 o 
   7 -10   4     1798.87     1514.41     35.68 o 
   8 -10   4    54577.30    56193.09    835.62 o 
   9 -10   4       69.46       47.56     17.50 o 
  10 -10   4    18814.22    18662.51    350.09 o 
  11 -10   4     9499.51     9742.19    236.23 o 
  12 -10   4        8.65      -27.14     30.52 o 
  13 -10   4     6965.51     6698.85    200.28 o 
  14 -10   4       45.55       91.37     46.40 o 
 -12  -9   4     4626.31     4785.59    107.45 o 
 -11  -9   4     1338.62     1139.19     37.70 o 
 -10  -9   4        9.33       42.49     20.61 o 
  -9  -9   4     6696.90     6097.86    100.92 o 
  -8  -9   4     2283.53     2190.02     46.36 o 
  -7  -9   4    15715.60    15634.41    234.04 o 
  -6  -9   4      348.71      381.99     16.42 o 
  -5  -9   4     3345.48     3239.12     51.24 o 
  -4  -9   4      207.68      163.91      9.50 o 
  -3  -9   4    21301.25    20552.95    247.37 o 
  -2  -9   4    21399.69    21812.97    237.84 o 
  -1  -9   4    69004.74    67017.55    723.26 o 
   0  -9   4      154.90      216.09      7.60 o 
   1  -9   4    15031.92    15136.17    205.83 o 
   2  -9   4    10155.71    10840.22    130.78 o 
   3  -9   4      177.44      108.18      6.33 o 
   4  -9   4    44787.82    47057.15    641.83 o 
   5  -9   4      101.42      109.64      9.27 o 
   6  -9   4     6054.14     5809.46     92.42 o 
   7  -9   4     7383.83     6900.75    109.15 o 
   8  -9   4      633.87      535.09     21.82 o 
   9  -9   4       86.59       88.55     18.83 o 
  10  -9   4    10445.17    10450.42    182.41 o 
  11  -9   4      542.92      574.76     38.33 o 
  12  -9   4    18619.41    19121.27    496.08 o 
  13  -9   4      600.35      516.02     51.93 o 
  14  -9   4     5259.37     5114.18    165.00 o 
 -13  -8   4      168.98      172.87     30.79 o 
 -12  -8   4     9560.58     9924.35    200.45 o 
 -11  -8   4     1331.55     1460.23     72.21 o 
 -10  -8   4    17970.63    18435.35    305.44 o 
  -9  -8   4     1066.28      812.73     38.87 o 
  -8  -8   4    32329.65    32784.56    480.44 o 
  -7  -8   4    17777.33    17449.50    259.33 o 
  -6  -8   4     2745.24     2749.17     43.06 o 
  -5  -8   4    30846.61    28907.33    367.91 o 
  -4  -8   4     3183.73     2997.92     41.29 o 
  -3  -8   4    15429.89    14960.66    171.06 o 
  -2  -8   4    14682.12    15634.75    171.31 o 
  -1  -8   4      152.17      261.94      7.49 o 
   0  -8   4    16207.27    16908.17    202.42 o 
   1  -8   4    38586.89    38731.03    459.56 o 
   2  -8   4      237.73      113.50      8.58 o 
   3  -8   4    70718.83    73878.13    943.81 o 
   4  -8   4      884.84      825.81     20.46 o 
   5  -8   4    38906.08    40339.79    555.46 o 
   6  -8   4     5751.36     5493.58     86.96 o 
   7  -8   4     4780.16     4419.75    100.60 o 
   8  -8   4    24246.60    24509.31    405.35 o 
   9  -8   4       13.68       19.36     16.60 o 
  10  -8   4    32294.26    32382.61    638.06 o 
  11  -8   4     3532.89     3342.11    101.03 o 
  12  -8   4      414.80      445.37     41.40 o 
  13  -8   4      702.95      593.80     54.50 o 
  14  -8   4      651.75      716.29     60.91 o 
 -13  -7   4       53.72       68.01     27.52 o 
 -12  -7   4     5500.40     5443.33    126.08 o 
 -11  -7   4     3678.06     3590.94     68.32 o 
 -10  -7   4     2708.80     2558.58     52.88 o 
  -9  -7   4     1676.64     1783.08     41.18 o 
  -8  -7   4     7415.58     7368.75    116.55 o 
  -7  -7   4       29.32       38.77     11.87 o 
  -6  -7   4    36382.71    36825.29    440.40 o 
  -5  -7   4     2945.60     2874.14     42.98 o 
  -4  -7   4    47885.00    46088.63    547.98 o 
  -3  -7   4    43782.62    44689.49    504.14 o 
  -2  -7   4     4295.39     3892.20     46.91 o 
  -1  -7   4    21691.14    20950.86    217.43 o 
   0  -7   4     3683.87     4076.21     45.72 o 
   1  -7   4    24406.84    25494.23    319.30 o 
   2  -7   4     3679.49     3379.43     46.96 o 
   3  -7   4     9742.80    10344.88    134.16 o 
   4  -7   4     1588.07     1627.20     24.84 o 
   5  -7   4     8906.59     9207.81    129.20 o 
   6  -7   4       92.09      129.38     10.75 o 
   7  -7   4    24472.05    24455.63    403.32 o 
   8  -7   4      649.78      576.01     22.22 o 
   9  -7   4    27550.18    28083.95    465.13 o 
  10  -7   4      768.48      820.74     34.25 o 
  11  -7   4     5678.33     5853.10    123.76 o 
  12  -7   4     6504.52     6322.78    179.70 o 
  13  -7   4      821.27      742.82     44.29 o 
  14  -7   4     4137.48     3938.66    137.73 o 
 -13  -6   4     7349.32     7868.44    143.54 o 
 -12  -6   4     4784.87     4635.99     88.53 o 
 -11  -6   4      114.40      109.31     21.26 o 
 -10  -6   4    12016.85    12150.53    186.88 o 
  -9  -6   4       21.94       37.01     16.87 o 
  -8  -6   4    14763.82    14254.96    198.12 o 
  -7  -6   4      162.81      175.42     12.72 o 
  -6  -6   4     1891.92     1872.94     31.97 o 
  -5  -6   4      517.58      514.73     18.53 o 
  -4  -6   4     8556.46     8248.16    108.01 o 
  -3  -6   4     1795.33     1803.27     27.27 o 
  -2  -6   4    42875.92    42616.08    506.25 o 
  -1  -6   4      423.64      412.19      8.41 o 
   0  -6   4    68450.20    69930.86    927.37 o 
   1  -6   4    20955.25    19905.97    249.40 o 
   2  -6   4    77476.29    81371.42    960.42 o 
   3  -6   4    34309.50    34562.85    508.18 o 
   4  -6   4      164.84      178.39      7.07 o 
   5  -6   4    11581.86    11887.83    198.73 o 
   6  -6   4     2633.23     2215.57     43.37 o 
   7  -6   4     9346.55     8917.69    138.28 o 
   8  -6   4      336.13      319.58     17.40 o 
   9  -6   4       26.34       87.57     12.54 o 
  10  -6   4      315.96      262.70     16.45 o 
  11  -6   4    10386.46    10481.73    182.73 o 
  12  -6   4      339.17      363.41     27.43 o 
  13  -6   4     7097.17     7125.31    163.05 o 
  14  -6   4      283.01      182.01     48.87 o 
 -14  -5   4      779.10      748.88     42.71 o 
 -13  -5   4     1387.38     1368.76     46.08 o 
 -12  -5   4     1226.95     1272.97     39.31 o 
 -11  -5   4    18528.66    17833.75    268.36 o 
 -10  -5   4       22.47       30.51     20.55 o 
  -9  -5   4    26014.13    25630.58    328.54 o 
  -8  -5   4     1772.96     1918.66     35.17 o 
  -7  -5   4    11961.22    11219.68    139.90 o 
  -6  -5   4    17592.49    19020.48    219.47 o 
  -5  -5   4      222.43      448.58     20.95 o 
  -4  -5   4    21851.64    19496.15    248.41 o 
  -3  -5   4      182.54      198.89      8.39 o 
  -2  -5   4    37952.05    37366.24    467.75 o 
  -1  -5   4     1873.12     2164.14     25.20 o 
   0  -5   4     4223.60     3777.11     52.06 o 
   1  -5   4     3056.53     3168.67     67.63 o 
   2  -5   4    33198.24    32926.96   1224.05 o 
   3  -5   4     2075.48     1890.20     31.74 o 
   4  -5   4    76849.20    78595.21   1072.93 o 
   5  -5   4     3031.38     3417.07     60.61 o 
   6  -5   4    19605.21    20800.70    312.39 o 
   7  -5   4    11048.70    11334.31    150.22 o 
   8  -5   4     1801.31     1798.54     36.68 o 
   9  -5   4    26029.84    25870.31    392.40 o 
  10  -5   4     3205.57     3182.88     75.13 o 
  11  -5   4     8150.75     8416.25    132.79 o 
  12  -5   4       57.92       16.36     18.91 o 
  13  -5   4     6239.77     6610.96    135.15 o 
  14  -5   4       52.96      131.47     49.87 o 
 -14  -4   4      162.62      192.33     33.28 o 
 -13  -4   4     6190.35     6128.09    106.53 o 
 -12  -4   4     1421.55     1370.04     37.37 o 
 -11  -4   4     7879.92     7924.61    119.02 o 
 -10  -4   4       81.12      136.45     16.75 o 
  -9  -4   4     1486.22     1639.92     33.40 o 
  -8  -4   4       46.17      100.35     13.99 o 
  -7  -4   4     4693.68     4383.92     62.88 o 
  -6  -4   4       58.31       60.09      8.18 o 
  -5  -4   4    44133.23    42995.87    513.67 o 
  -4  -4   4      157.96      332.20     12.74 o 
  -3  -4   4    78099.63    77466.68    970.59 o 
  -2  -4   4    15219.08    15558.67    196.49 o 
  -1  -4   4      259.29      282.95      7.53 o 
   0  -4   4    34375.57    35349.02    702.16 o 
   1  -4   4     3453.14     3248.13     82.20 o 
   2  -4   4    13548.58    13188.01    478.29 o 
   3  -4   4      440.73      358.23      7.95 o 
   4  -4   4      501.38      419.79     17.03 o 
   5  -4   4       21.02       57.14      8.45 o 
   6  -4   4      149.91      242.99      9.12 o 
   7  -4   4    12304.61    12979.04    171.86 o 
   8  -4   4    26162.26    25996.99    363.16 o 
   9  -4   4      344.07      393.10     17.00 o 
  10  -4   4     2769.58     2619.64     50.15 o 
  11  -4   4     3012.56     2936.18     55.83 o 
  12  -4   4     6387.98     6391.45    158.82 o 
  13  -4   4     8672.93     9366.69    162.55 o 
  14  -4   4        7.67      -32.87     44.88 o 
 -14  -3   4     8706.58     8677.86    156.29 o 
 -13  -3   4     1665.43     1807.84     59.98 o 
 -12  -3   4     5938.58     5827.70     92.53 o 
 -11  -3   4     4522.56     4628.46     70.52 o 
 -10  -3   4     4384.83     4085.61     67.85 o 
  -9  -3   4    52588.00    52025.91    702.17 o 
  -8  -3   4     1259.53     1274.32     27.72 o 
  -7  -3   4     5866.81     5701.84     79.08 o 
  -6  -3   4      945.44      762.91     17.82 o 
  -5  -3   4      591.21      586.07     15.53 o 
  -4  -3   4     5930.85     6107.11     76.65 o 
  -3  -3   4    42722.02    42642.02    536.16 o 
  -2  -3   4    33465.76    32804.02    388.09 o 
  -1  -3   4   134778.92   136917.69   1413.70 o 
   0  -3   4     6228.07     5572.48    113.39 o 
   1  -3   4    52784.05    55492.57   1104.54 o 
   2  -3   4     3305.85     3087.38     42.92 o 
   3  -3   4     5924.56     6786.92     94.44 o 
   4  -3   4    25795.09    25067.64    362.65 o 
   5  -3   4     7548.00     8127.98    107.96 o 
   6  -3   4   136801.17   136101.20   1649.30 o 
   7  -3   4     3406.78     3629.06     49.61 o 
   8  -3   4     5816.55     6201.46     84.96 o 
   9  -3   4     2410.81     2314.62     41.59 o 
  10  -3   4     1097.37     1139.37     34.59 o 
  11  -3   4     1154.09     1179.90     33.75 o 
  12  -3   4     2604.75     2463.00     56.45 o 
  13  -3   4     3136.16     2929.64     71.47 o 
  14  -3   4     8826.62     8715.43    210.60 o 
 -14  -2   4     1894.97     1870.87     55.34 o 
 -13  -2   4       51.02       65.05     22.58 o 
 -12  -2   4     1527.37     1462.77     36.00 o 
 -11  -2   4     1121.39     1051.31     28.27 o 
 -10  -2   4    28865.86    27281.15    374.17 o 
  -9  -2   4      669.84      630.75     22.24 o 
  -8  -2   4    10755.36    10053.58    170.45 o 
  -7  -2   4     6445.28     6064.46     83.47 o 
  -6  -2   4     2671.92     2334.85     50.18 o 
  -5  -2   4    46279.38    44857.38    576.91 o 
  -4  -2   4       78.97       51.68     11.95 o 
  -3  -2   4    58474.56    58571.68    805.62 o 
  -2  -2   4    40964.12    40514.43    519.69 o 
  -1  -2   4    28134.88    30413.35    331.87 o 
   0  -2   4    42964.16    45871.68    916.29 o 
   1  -2   4    11049.60    11908.31    310.00 o 
   2  -2   4     5562.33     5488.42     69.94 o 
   3  -2   4      430.57      517.33      9.90 o 
   4  -2   4    12959.47    13705.07    156.70 o 
   5  -2   4    28262.75    28936.10    328.93 o 
   6  -2   4    10899.00    11400.48    138.86 o 
   7  -2   4    13179.23    12583.31    154.08 o 
   8  -2   4    13558.41    13962.75    171.07 o 
   9  -2   4      140.88      126.44     14.14 o 
  10  -2   4     8100.49     8114.43    127.78 o 
  11  -2   4      665.54      558.81     40.00 o 
  12  -2   4     5061.33     5115.63    182.52 o 
  13  -2   4      750.38      679.21     31.70 o 
  14  -2   4     1098.43     1122.89     59.75 o 
 -14  -1   4     3025.37     2966.42     70.33 o 
 -13  -1   4      746.82      752.34     34.68 o 
 -12  -1   4    11522.70    11338.40    153.59 o 
 -11  -1   4     1149.22     1204.81     31.21 o 
 -10  -1   4      883.62      775.70     24.91 o 
  -9  -1   4        2.50       17.61     13.52 o 
  -8  -1   4     7887.10     7946.90    109.84 o 
  -7  -1   4     4777.23     4700.28     84.91 o 
  -6  -1   4    27058.07    27121.69    375.71 o 
  -5  -1   4      467.84      502.75     17.74 o 
  -4  -1   4    31138.26    29144.49    407.92 o 
  -3  -1   4     4270.13     3846.87     56.39 o 
  -2  -1   4     3861.45     3748.07     53.94 o 
  -1  -1   4    10093.89     8674.89     91.07 o 
   0  -1   4      919.87     1102.50     16.86 o 
   1  -1   4    22636.57    23959.45    270.21 o 
   2  -1   4       52.82       59.79      2.95 o 
   3  -1   4    28921.29    30513.85    345.42 o 
   4  -1   4       22.31       44.51      5.68 o 
   5  -1   4      258.08      205.90      8.17 o 
   6  -1   4     6832.96     6653.32     83.37 o 
   7  -1   4    11180.78    11389.48    142.87 o 
   8  -1   4     5943.08     6191.00     80.01 o 
   9  -1   4     8147.63     8033.81    125.63 o 
  10  -1   4      123.85      104.64     16.89 o 
  11  -1   4     1579.09     1628.20     44.08 o 
  12  -1   4     5448.70     5412.58    129.48 o 
  13  -1   4       22.83      -22.96     22.96 o 
 -15   0   4     7908.61     8126.34    301.48 o 
 -14   0   4     1228.69     1096.03     50.66 o 
 -13   0   4    11259.45    10856.39    187.96 o 
 -12   0   4     2363.27     2388.96     53.11 o 
 -11   0   4     9233.38     8923.18    130.85 o 
 -10   0   4     6792.10     6230.63    104.03 o 
  -9   0   4      538.90      414.52     18.65 o 
  -8   0   4    14868.75    14158.29    201.24 o 
  -7   0   4     2836.03     2536.39     43.39 o 
  -6   0   4    38208.57    35388.91    527.63 o 
  -5   0   4      298.81      428.98     16.23 o 
  -4   0   4    19806.31    18913.21    325.58 o 
  -3   0   4     2376.38     2776.90     42.94 o 
  -2   0   4    36648.66    37736.43    821.46 o 
  -1   0   4      913.25      854.67     14.30 o 
   0   0   4    85390.70    85601.61    937.91 o 
   1   0   4       56.45       54.17      2.97 o 
   2   0   4      571.31      704.73     11.68 o 
   3   0   4     4959.57     5306.70     65.32 o 
   4   0   4     5646.66     5917.00     73.09 o 
   5   0   4    35142.29    35645.14    425.33 o 
   6   0   4      674.27      534.53     14.80 o 
   7   0   4    28959.57    28452.24    455.12 o 
   8   0   4     1346.62     1531.39     27.45 o 
   9   0   4    12706.32    13658.60    206.48 o 
  10   0   4     3707.73     3440.74     73.33 o 
  11   0   4      171.13      161.97     25.94 o 
  12   0   4     2833.51     3024.10     66.43 o 
  13   0   4     4250.79     4609.52    101.12 o 
 -15   1   4     5380.95     5796.59    113.30 o 
 -14   1   4     1870.81     2011.12     57.78 o 
 -13   1   4      481.64      552.26     55.84 o 
 -12   1   4       39.78       49.94     20.15 o 
 -11   1   4     7251.42     7155.45    118.86 o 
 -10   1   4     1335.21     1495.25     38.41 o 
  -9   1   4     7966.59     8146.44    144.35 o 
  -8   1   4     1952.52     2075.86     39.23 o 
  -7   1   4    21679.84    21602.87    282.19 o 
  -6   1   4    13392.04    13329.09    202.12 o 
  -5   1   4     4969.87     5148.11     89.95 o 
  -4   1   4    16886.51    15211.70    229.21 o 
  -3   1   4     3464.59     3732.00     59.96 o 
  -2   1   4    34230.12    33812.25    564.17 o 
  -1   1   4    63694.89    66592.26    923.06 o 
   0   1   4    23960.63    23695.85    288.67 o 
   1   1   4    10062.82     9596.81    122.53 o 
   2   1   4     1420.61     1338.88     20.14 o 
   3   1   4    20335.22    20654.87    260.75 o 
   4   1   4    40210.23    39851.08    474.85 o 
   5   1   4    14493.78    16092.92    194.57 o 
   6   1   4     6985.31     7085.39     88.95 o 
   7   1   4      141.90      138.91     10.90 o 
   8   1   4      323.40      319.29     13.48 o 
   9   1   4     9528.65     9986.06    161.35 o 
  10   1   4      943.38      920.71     32.11 o 
  11   1   4    17413.37    18183.73    330.66 o 
  12   1   4       31.70      -23.31     24.97 o 
  13   1   4     1974.43     2119.15     61.16 o 
 -15   2   4     1055.75     1003.11     41.64 o 
 -14   2   4      503.57      486.94     32.51 o 
 -13   2   4    11913.01    12045.76    205.44 o 
 -12   2   4       24.37       55.34     22.93 o 
 -11   2   4    13561.17    12993.48    203.48 o 
 -10   2   4      104.07       79.82     16.14 o 
  -9   2   4      871.31      805.04     27.03 o 
  -8   2   4      217.23      224.51     15.32 o 
  -7   2   4     8636.69     8743.13    136.87 o 
  -6   2   4     9650.53    10178.02    171.68 o 
  -5   2   4    75703.55    75377.13   1120.50 o 
  -4   2   4    32034.92    31434.92    405.75 o 
  -3   2   4    54555.63    55427.42    707.94 o 
  -2   2   4     8405.90     9120.55    160.81 o 
  -1   2   4      332.78      449.55      9.77 o 
   0   2   4   110681.38   112198.27   1609.80 o 
   1   2   4       37.79       33.13      5.17 o 
   2   2   4   106646.93   106880.12   1369.53 o 
   3   2   4     3286.34     3128.81     42.89 o 
   4   2   4    36003.32    35129.40    442.95 o 
   5   2   4     3184.39     3309.21     46.76 o 
   6   2   4        2.72       19.85      8.79 o 
   7   2   4    10370.64    10347.43    136.08 o 
   8   2   4     3328.84     3493.10     56.07 o 
   9   2   4     8368.71     8504.36    144.69 o 
  10   2   4    17494.57    18568.41    335.98 o 
  11   2   4      264.55      247.94     27.09 o 
  12   2   4     1395.86     1322.69     47.56 o 
  13   2   4     5479.44     5876.91    148.52 o 
 -15   3   4     2889.54     2910.81     72.28 o 
 -14   3   4    13559.87    13774.72    234.44 o 
 -13   3   4      355.50      428.26     37.95 o 
 -12   3   4    11129.09    11119.04    195.40 o 
 -11   3   4      941.89      844.49     29.45 o 
 -10   3   4      162.16      151.98     17.26 o 
  -9   3   4    13784.57    13642.05    230.38 o 
  -8   3   4     1779.78     1892.77     39.84 o 
  -7   3   4    75632.84    72974.54   1079.15 o 
  -6   3   4    21421.93    20234.36    330.31 o 
  -5   3   4     4792.06     4567.06     63.99 o 
  -4   3   4     1390.40     1592.11     30.67 o 
  -3   3   4        6.32       20.58      8.39 o 
  -2   3   4    26822.32    27831.69    382.68 o 
  -1   3   4      259.00      367.38      9.66 o 
   0   3   4    31352.42    30220.64    414.78 o 
   1   3   4    10657.23    10162.67    138.30 o 
   2   3   4     4244.77     4694.95     61.94 o 
   3   3   4    21710.60    21616.63    274.32 o 
   4   3   4    46727.80    46212.19    726.42 o 
   5   3   4      266.15      199.72     10.21 o 
   6   3   4    20219.85    20176.72    274.61 o 
   7   3   4        7.59        6.41     10.81 o 
   8   3   4     5335.20     5421.30     81.72 o 
   9   3   4      349.20      435.20     23.22 o 
  10   3   4     1920.58     1951.15     54.11 o 
  11   3   4     1756.22     1902.37     56.34 o 
  12   3   4     1539.34     1534.63     52.58 o 
  13   3   4     4303.77     4448.86    121.43 o 
 -15   4   4      535.26      607.35     43.54 o 
 -14   4   4     6875.35     6283.24    136.73 o 
 -13   4   4      220.02      205.35     29.36 o 
 -12   4   4     2204.81     2221.67     65.08 o 
 -11   4   4     2484.13     2376.26     66.40 o 
 -10   4   4     4120.78     3978.20     78.52 o 
  -9   4   4      515.90      512.30     24.02 o 
  -8   4   4    27262.79    27188.49    423.23 o 
  -7   4   4      838.94      812.85     24.17 o 
  -6   4   4    42289.22    40333.04    767.39 o 
  -5   4   4    11831.09    11821.23    146.42 o 
  -4   4   4      748.76      657.70     13.82 o 
  -3   4   4    40396.35    42849.36    548.63 o 
  -2   4   4    16823.76    18102.65    282.53 o 
  -1   4   4    32692.79    32992.85    504.97 o 
   0   4   4    17749.28    17499.35    304.46 o 
   1   4   4     2024.28     1703.13     24.63 o 
   2   4   4     9793.75    10127.93    139.16 o 
   3   4   4     5679.92     5044.21     71.86 o 
   4   4   4    11191.65    10986.95    142.20 o 
   5   4   4    16725.51    16687.54    214.12 o 
   6   4   4       18.98       43.10     10.01 o 
   7   4   4     3945.17     4135.84     63.66 o 
   8   4   4     8980.62     8989.01    138.69 o 
   9   4   4     7449.33     7844.17    151.98 o 
  10   4   4    19157.41    19048.70    346.12 o 
  11   4   4     1748.79     1590.68     53.66 o 
  12   4   4    11971.15    12083.51    228.64 o 
 -15   5   4     3797.48     3913.55    110.59 o 
 -14   5   4     6533.70     6482.56    139.85 o 
 -13   5   4       75.32       46.98     28.99 o 
 -12   5   4    15778.95    15693.37    301.63 o 
 -11   5   4     2302.01     2377.82     56.04 o 
 -10   5   4    18697.57    18367.02    306.79 o 
  -9   5   4     2618.46     2548.19     54.26 o 
  -8   5   4     1304.81     1266.25     39.87 o 
  -7   5   4     2152.90     1801.79     36.78 o 
  -6   5   4     3102.28     2929.55     57.82 o 
  -5   5   4    20596.12    21118.79    293.49 o 
  -4   5   4    25097.35    25198.43    306.70 o 
  -3   5   4      333.56      289.48      8.42 o 
  -2   5   4    33450.57    33779.54    479.57 o 
  -1   5   4     9565.14     9714.58    127.58 o 
   0   5   4     1886.31     1999.36     29.00 o 
   1   5   4    27952.72    27773.62    331.80 o 
   2   5   4     1325.76     1689.89     28.24 o 
   3   5   4    68709.00    67207.13    843.49 o 
   4   5   4      384.57      407.82     13.82 o 
   5   5   4     9674.72     9869.59    137.85 o 
   6   5   4     2247.32     2236.54     38.93 o 
   7   5   4      134.32      175.43     17.66 o 
   8   5   4     3418.85     3617.82     63.64 o 
   9   5   4     4438.54     4681.68     87.93 o 
  10   5   4     2240.62     2407.60     62.92 o 
  11   5   4     5641.30     5877.85    121.63 o 
  12   5   4       35.96       91.71     29.07 o 
 -15   6   4      800.29      746.76     44.04 o 
 -14   6   4      310.56      339.57     34.34 o 
 -13   6   4     5826.87     5650.62    136.11 o 
 -12   6   4     1846.42     1757.51     59.22 o 
 -11   6   4     5490.80     5523.80    112.40 o 
 -10   6   4     1901.60     1897.45     46.76 o 
  -9   6   4    10384.57    10310.61    177.08 o 
  -8   6   4    24459.20    24835.10    373.39 o 
  -7   6   4     4054.59     4115.92     63.82 o 
  -6   6   4    41304.09    39138.64    503.85 o 
  -5   6   4     1263.52     1649.76     27.61 o 
  -4   6   4    29677.67    29248.68    451.42 o 
  -3   6   4     2157.68     2110.26     34.48 o 
  -2   6   4      174.70      149.69      7.09 o 
  -1   6   4     1098.05     1145.99     20.04 o 
   0   6   4    35130.59    35065.80    413.99 o 
   1   6   4     6596.74     6269.08     78.24 o 
   2   6   4    20702.02    20500.14    261.07 o 
   3   6   4      966.47     1045.92     24.97 o 
   4   6   4    12758.07    12282.65    170.59 o 
   5   6   4     8208.35     7969.81    106.16 o 
   6   6   4     4126.05     4166.01     64.06 o 
   7   6   4    39850.08    40510.39    589.62 o 
   8   6   4      666.89      636.15     24.41 o 
   9   6   4     9712.99     9959.61    169.70 o 
  10   6   4      324.82      314.00     35.34 o 
  11   6   4       24.03       49.46     27.79 o 
  12   6   4     3556.07     3683.97     88.41 o 
 -15   7   4     7444.28     7514.14    160.24 o 
 -14   7   4      541.88      555.78     46.91 o 
 -13   7   4     7953.99     7773.93    215.61 o 
 -12   7   4     3560.12     3465.16     85.51 o 
 -11   7   4      447.61      422.48     64.13 o 
 -10   7   4    14785.58    14559.88    246.58 o 
  -9   7   4    25187.34    24492.33    561.03 o 
  -8   7   4     2909.11     3124.31     59.30 o 
  -7   7   4     9213.48     9525.45    136.64 o 
  -6   7   4      151.22      194.71     13.47 o 
  -5   7   4     4094.70     4374.84     66.06 o 
  -4   7   4    42305.46    42833.72    549.91 o 
  -3   7   4     6602.98     6615.30     85.25 o 
  -2   7   4    65489.42    65086.38    832.42 o 
  -1   7   4        0.07        7.38      6.03 o 
   0   7   4    52279.61    54545.86    648.99 o 
   1   7   4     6340.99     6788.77     80.59 o 
   2   7   4       47.76       53.75      7.87 o 
   3   7   4    13077.07    12543.40    186.19 o 
   4   7   4      985.40     1093.27     24.35 o 
   5   7   4    14559.16    14729.40    203.42 o 
   6   7   4     7991.21     8093.81    154.42 o 
   7   7   4     1185.14     1180.83     33.60 o 
   8   7   4     4377.19     4352.16     75.46 o 
   9   7   4    10549.93    10864.75    195.41 o 
  10   7   4      278.69      282.32     29.77 o 
  11   7   4    10656.63    11211.56    213.84 o 
 -15   8   4      663.48      684.53     78.01 o 
 -14   8   4      890.85      827.50     43.10 o 
 -13   8   4     7913.03     7787.09    161.40 o 
 -12   8   4       71.36       33.39     26.68 o 
 -11   8   4    33391.71    31760.94    680.16 o 
 -10   8   4     1602.77     1652.38     50.58 o 
  -9   8   4    28601.87    28406.15    479.74 o 
  -8   8   4       41.14       61.48     13.30 o 
  -7   8   4     2108.99     2324.54     41.17 o 
  -6   8   4     4086.39     3788.86     59.56 o 
  -5   8   4     1326.29     1508.36     27.31 o 
  -4   8   4     4524.83     4232.63     63.97 o 
  -3   8   4    40766.30    42260.34    676.01 o 
  -2   8   4     1148.73     1097.07     19.63 o 
  -1   8   4     4582.33     4606.86     56.47 o 
   0   8   4    30682.89    31182.62    355.14 o 
   1   8   4     2140.62     2036.76     30.16 o 
   2   8   4    50119.09    49659.76    592.42 o 
   3   8   4     5200.75     5386.33     84.68 o 
   4   8   4    21767.10    21626.22    295.17 o 
   5   8   4      461.91      467.29     19.28 o 
   6   8   4     5997.55     6001.72     96.53 o 
   7   8   4      661.04      730.00     28.55 o 
   8   8   4     2425.78     2384.98     50.05 o 
   9   8   4     6387.50     6659.73    122.18 o 
  10   8   4     4192.60     3997.51     91.00 o 
  11   8   4     1392.59     1306.96     49.80 o 
 -14   9   4      741.79      686.36     40.56 o 
 -13   9   4     6393.61     6216.35    133.86 o 
 -12   9   4     5161.59     5049.48    114.84 o 
 -11   9   4      135.17      198.52     32.26 o 
 -10   9   4     7395.80     7424.50    150.12 o 
  -9   9   4     9976.60    10414.00    163.08 o 
  -8   9   4       59.22      126.17     15.85 o 
  -7   9   4    20361.02    20462.00    303.80 o 
  -6   9   4     4445.42     4256.12     61.76 o 
  -5   9   4    16005.68    16267.97    212.67 o 
  -4   9   4    14480.92    14800.44    193.84 o 
  -3   9   4    19908.54    19712.68    274.66 o 
  -2   9   4    11581.34    11619.51    153.30 o 
  -1   9   4       89.50      130.55      7.67 o 
   0   9   4    35080.05    34449.86    568.03 o 
   1   9   4    13180.70    12641.20    147.58 o 
   2   9   4      172.39      245.72     11.77 o 
   3   9   4     3904.51     3981.59     57.50 o 
   4   9   4     3985.06     4050.80     67.74 o 
   5   9   4     3042.98     3104.10     55.70 o 
   6   9   4    16608.92    16242.71    268.64 o 
   7   9   4       45.37       40.29     18.17 o 
   8   9   4    18670.77    18625.22    305.81 o 
   9   9   4      109.36       32.32     33.70 o 
  10   9   4     3468.76     3710.11     86.54 o 
  11   9   4     2712.43     2769.98    131.47 o 
 -14  10   4     5572.56     5702.02    127.19 o 
 -13  10   4     1127.68     1229.24     81.47 o 
 -12  10   4     7910.39     7679.23    158.59 o 
 -11  10   4     5174.72     5196.31    131.66 o 
 -10  10   4     1395.58     1605.86    119.91 o 
  -9  10   4    18253.60    17954.64    300.53 o 
  -8  10   4     2406.92     2505.81     49.30 o 
  -7  10   4     3872.84     3638.19     59.45 o 
  -6  10   4     1615.37     1509.38     29.42 o 
  -5  10   4    25655.02    26260.71    340.34 o 
  -4  10   4     7766.88     7714.81    112.06 o 
  -3  10   4    39789.45    39739.65    511.05 o 
  -2  10   4      528.67      450.26     16.39 o 
  -1  10   4    56989.50    56351.38    638.41 o 
   0  10   4       11.00       28.91      8.99 o 
   1  10   4    23155.98    22505.51    277.57 o 
   2  10   4    15593.78    15403.97    188.75 o 
   3  10   4       86.17      159.76     12.31 o 
   4  10   4     2477.40     2525.02     44.52 o 
   5  10   4     1876.51     1889.42     40.99 o 
   6  10   4     5211.78     5254.78    117.59 o 
   7  10   4    13470.37    13603.94    226.23 o 
   8  10   4        3.94       30.08     23.11 o 
   9  10   4       61.33       88.48     27.79 o 
  10  10   4     6494.17     6671.11    137.49 o 
 -14  11   4     1491.12     1479.98    106.01 o 
 -13  11   4     1050.08     1097.09     51.04 o 
 -12  11   4     5837.78     5743.17    124.54 o 
 -11  11   4      655.52      770.34     44.85 o 
 -10  11   4    32501.28    32641.97    600.94 o 
  -9  11   4       15.99       36.07     21.99 o 
  -8  11   4    12097.07    11978.29    185.42 o 
  -7  11   4    11782.78    11306.75    178.35 o 
  -6  11   4     4341.42     4264.78     67.15 o 
  -5  11   4     1762.13     1873.69     33.54 o 
  -4  11   4     2715.30     2670.21     42.43 o 
  -3  11   4     8548.25     8088.98    109.55 o 
  -2  11   4    10758.72    10629.98    141.59 o 
  -1  11   4     1921.27     1839.53     28.03 o 
   0  11   4     9587.75     9843.42    122.39 o 
   1  11   4    21702.79    21937.42    252.41 o 
   2  11   4      308.73      260.39     13.22 o 
   3  11   4    15768.27    15353.91    199.89 o 
   4  11   4     1306.77     1321.85     31.00 o 
   5  11   4    12109.23    12083.60    174.87 o 
   6  11   4     3085.59     2986.52     57.58 o 
   7  11   4     2863.38     3060.44     59.99 o 
   8  11   4     7943.34     7977.47    141.29 o 
   9  11   4      265.11      251.01     31.72 o 
  10  11   4     6151.02     6328.41    152.17 o 
 -14  12   4     7969.53     8387.44    236.55 o 
 -13  12   4      640.69      620.71     38.48 o 
 -12  12   4     5515.54     5690.34    145.18 o 
 -11  12   4     6349.30     6366.37    156.07 o 
 -10  12   4      231.41      275.36     28.54 o 
  -9  12   4     1142.06     1087.97     41.55 o 
  -8  12   4    13040.10    13294.43    225.53 o 
  -7  12   4     1331.30     1572.21     34.95 o 
  -6  12   4    31014.88    30936.67    428.03 o 
  -5  12   4       39.09       41.66     12.86 o 
  -4  12   4    12572.03    12834.43    170.63 o 
  -3  12   4     3939.31     3678.83     54.97 o 
  -2  12   4     1352.54     1425.88     29.45 o 
  -1  12   4    21600.32    21528.79    260.57 o 
   0  12   4     2172.31     2224.78     33.42 o 
   1  12   4     9333.39     8941.94    113.66 o 
   2  12   4      807.11      942.72     25.46 o 
   3  12   4      507.20      522.37     17.32 o 
   4  12   4      337.68      348.65     17.26 o 
   5  12   4     8995.23     8941.60    130.26 o 
   6  12   4      114.70      125.39     18.89 o 
   7  12   4    15330.81    15737.60    238.39 o 
   8  12   4       73.48       75.49     26.18 o 
   9  12   4     6394.58     6593.90    142.98 o 
 -14  13   4      671.63      589.36     95.20 o 
 -13  13   4    15128.97    14488.60    302.64 o 
 -12  13   4       40.96       51.06     34.45 o 
 -11  13   4      781.95      855.16     48.16 o 
 -10  13   4    10043.06     9687.43    210.05 o 
  -9  13   4      328.53      427.65     29.87 o 
  -8  13   4     6099.45     6463.74    252.58 o 
  -7  13   4     6674.13     7143.28    116.67 o 
  -6  13   4       66.35       89.51     15.48 o 
  -5  13   4     6413.43     6537.51     98.11 o 
  -4  13   4     3806.52     3953.70     63.38 o 
  -3  13   4      251.50      228.83     14.96 o 
  -2  13   4    16120.00    16202.53    227.90 o 
  -1  13   4       19.61       30.83     12.75 o 
   0  13   4    27833.28    27846.54    336.07 o 
   1  13   4      102.35      160.41     12.68 o 
   2  13   4     9246.76     9240.94    117.33 o 
   3  13   4     6987.69     7052.83     92.67 o 
   4  13   4      115.08      100.56     16.25 o 
   5  13   4    11195.49    11330.92    162.32 o 
   6  13   4     3832.91     3613.02     63.02 o 
   7  13   4     5224.35     5406.42     87.27 o 
   8  13   4      247.08      246.07     26.81 o 
 -13  14   4     1922.57     1934.76    105.35 o 
 -12  14   4        9.13       -6.24     35.29 o 
 -11  14   4    14660.94    15042.00    344.85 o 
 -10  14   4      611.99      444.56     33.08 o 
  -9  14   4     8012.85     7912.73    212.17 o 
  -8  14   4      796.44      742.56     34.27 o 
  -7  14   4     1840.64     1942.69     48.54 o 
  -6  14   4     8833.40     8868.94    141.36 o 
  -5  14   4      758.65      711.19     24.09 o 
  -4  14   4    29172.13    28621.88    397.08 o 
  -3  14   4     2969.17     3047.28     52.47 o 
  -2  14   4     3237.87     3472.48     57.83 o 
  -1  14   4     4329.60     4510.93     65.72 o 
   0  14   4     3309.27     3195.84     47.14 o 
   1  14   4      956.41      896.68     27.88 o 
   2  14   4     4921.94     4738.42     69.66 o 
   3  14   4      699.46      650.61     22.01 o 
   4  14   4    14144.26    13980.10    184.77 o 
   5  14   4       91.26       52.79     17.77 o 
   6  14   4     3695.90     3700.86     61.98 o 
   7  14   4     1686.77     1712.48     47.70 o 
   8  14   4      309.06      288.17     38.40 o 
 -13  15   4     4778.45     4728.74    110.51 o 
 -12  15   4     3705.96     3775.93    190.32 o 
 -11  15   4     1339.23     1434.41     70.34 o 
 -10  15   4      144.13      121.02     29.37 o 
  -9  15   4      893.16      817.59     42.86 o 
  -8  15   4      287.99      212.82     27.17 o 
  -7  15   4     8010.25     8202.24    145.71 o 
  -6  15   4      177.65      166.19     22.60 o 
  -5  15   4    21058.02    21387.24    351.59 o 
  -4  15   4      738.31      758.60     41.39 o 
  -3  15   4    11627.27    11726.16    168.94 o 
  -2  15   4     1754.67     2030.08     43.31 o 
  -1  15   4      471.80      487.88     19.19 o 
   0  15   4     7228.77     6900.91     96.26 o 
   1  15   4      796.61      796.51     25.08 o 
   2  15   4     9406.23     9230.29    125.59 o 
   3  15   4     1660.75     1743.19     36.86 o 
   4  15   4      283.30      237.42     20.12 o 
   5  15   4       10.75      -18.51     18.51 o 
   6  15   4     3840.86     3857.50     65.33 o 
   7  15   4     4539.80     4472.07     84.66 o 
 -12  16   4     7982.23     7870.11    164.86 o 
 -11  16   4     3285.80     3181.30    123.97 o 
 -10  16   4       37.44       49.34     29.44 o 
  -9  16   4     6118.78     5924.63    125.66 o 
  -8  16   4     2079.00     2214.73     69.07 o 
  -7  16   4     2881.35     2793.34     62.40 o 
  -6  16   4     8156.73     8144.58    145.30 o 
  -5  16   4     5134.85     5305.77    105.25 o 
  -4  16   4       13.39       26.67     19.29 o 
  -3  16   4     5640.53     5809.85     98.67 o 
  -2  16   4       16.41       10.04     17.41 o 
  -1  16   4    16521.70    16299.79    227.63 o 
   0  16   4       21.05       12.63     15.20 o 
   1  16   4     5082.72     4968.79     74.10 o 
   2  16   4       74.01       63.51     17.64 o 
   3  16   4     2697.30     2796.52     62.22 o 
   4  16   4     7668.22     7765.14    117.73 o 
   5  16   4      932.47      944.77     36.12 o 
   6  16   4    14473.42    14896.68    269.93 o 
 -12  17   4     4650.89     4858.06    107.71 o 
 -11  17   4      362.47      279.76     35.89 o 
 -10  17   4     6859.78     7083.95    148.92 o 
  -9  17   4      451.09      407.16     34.55 o 
  -8  17   4     3967.82     3909.99     91.19 o 
  -7  17   4      468.73      456.95     28.39 o 
  -6  17   4     2628.58     2454.70     58.14 o 
  -5  17   4     4923.16     5111.48    106.30 o 
  -4  17   4     1634.83     1686.29     46.46 o 
  -3  17   4    10843.54    10569.87    184.18 o 
  -2  17   4     3105.69     2947.27     64.19 o 
  -1  17   4      185.37      233.34     20.86 o 
   0  17   4     2339.95     2220.20     44.98 o 
   1  17   4      119.71      163.76     20.05 o 
   2  17   4      402.48      345.10     23.12 o 
   3  17   4    15075.29    14942.48    212.67 o 
   4  17   4     1045.26      972.44     42.57 o 
   5  17   4     8334.43     8641.74    162.52 o 
 -11  18   4     1437.62     1378.78     59.87 o 
 -10  18   4      100.52      114.00     41.22 o 
  -9  18   4     1312.54     1386.22     53.25 o 
  -8  18   4     7286.18     7568.43    176.59 o 
  -7  18   4        6.45       25.61     24.16 o 
  -6  18   4     9355.60     9306.42    165.78 o 
  -5  18   4     5117.28     4926.10     95.86 o 
  -4  18   4    13683.93    13439.74    231.24 o 
  -3  18   4      108.60      132.32     23.17 o 
  -2  18   4     3006.10     2669.51     84.02 o 
  -1  18   4     3399.93     3337.77     64.02 o 
   0  18   4       32.20       12.92     19.84 o 
   1  18   4    12202.45    12166.48    188.83 o 
   2  18   4     1732.43     1590.15     44.85 o 
   3  18   4     3641.85     3739.24     72.65 o 
   4  18   4     2885.43     2876.00     63.30 o 
 -10  19   4     1507.81     1387.19     54.85 o 
  -9  19   4        1.62       29.59     31.95 o 
  -8  19   4     6827.27     7125.27    149.54 o 
  -7  19   4      998.03     1045.52     55.14 o 
  -6  19   4    10730.69    10408.62    184.23 o 
  -5  19   4      550.00      535.80     30.63 o 
  -4  19   4      502.58      504.77     30.72 o 
  -3  19   4      165.59      249.15     30.13 o 
  -2  19   4     1629.91     1836.74     52.25 o 
  -1  19   4      640.42      706.76     32.78 o 
   0  19   4     7360.38     6778.49    113.43 o 
   1  19   4        0.53        2.29     22.86 o 
   2  19   4     3393.29     3277.93     72.14 o 
   3  19   4     3497.83     3380.73     69.75 o 
  -9  20   4     8688.54     8677.00    239.49 o 
  -8  20   4      266.94      247.98     35.69 o 
  -7  20   4     7259.43     7564.14    140.43 o 
  -6  20   4     2708.35     2745.68     66.98 o 
  -5  20   4       80.84      101.03     26.99 o 
  -4  20   4     2411.60     2271.91     59.73 o 
  -3  20   4      740.84      694.62     34.84 o 
  -2  20   4     4167.28     4129.34    105.93 o 
  -1  20   4      929.25      939.41     38.57 o 
   0  20   4     1212.15     1100.32     38.03 o 
   1  20   4      544.57      570.67     31.07 o 
   2  20   4     6116.11     6332.13    109.05 o 
  -8  21   4      458.15      384.59     38.76 o 
  -7  21   4     1183.31     1152.07     58.40 o 
  -6  21   4     1880.20     1845.32     56.08 o 
  -5  21   4     8171.15     8552.18    156.46 o 
  -4  21   4        5.73      -26.72     26.72 o 
  -3  21   4     7445.62     7565.40    141.04 o 
  -2  21   4      191.01      186.06     29.04 o 
  -1  21   4     2465.66     2594.76     66.11 o 
   0  21   4     5600.47     5548.67     99.00 o 
  -5  22   4      348.12      331.59     32.34 o 
  -4  22   4       14.55      -12.23     28.07 o 
  -3  22   4       76.01       61.87     29.16 o 
   0 -24   5     1789.41     1858.11     55.06 o 
   1 -24   5     1587.95     1537.91     49.75 o 
   2 -24   5     2067.91     1977.95     56.67 o 
   3 -24   5     2021.00     2035.77     73.99 o 
   4 -24   5      332.06      243.76     38.56 o 
   5 -24   5     6967.26     6973.35    253.97 o 
   6 -24   5        0.87      -12.06     34.46 o 
  -2 -23   5     8071.99     8022.32    145.07 o 
  -1 -23   5      556.11      605.85     56.83 o 
   0 -23   5      258.16      290.06     29.46 o 
   1 -23   5     4633.59     4548.96    166.20 o 
   2 -23   5     2333.31     2595.26     63.46 o 
   3 -23   5     1983.37     1963.91     81.07 o 
   4 -23   5     1139.33     1039.34     56.91 o 
   5 -23   5     1524.97     1401.25     60.36 o 
   6 -23   5     1447.00     1405.77     60.49 o 
   7 -23   5     6251.77     6416.74    157.20 o 
   8 -23   5     1097.45     1013.58    117.87 o 
  -4 -22   5       21.13       21.57     22.61 o 
  -3 -22   5     3595.65     3720.00     67.67 o 
  -2 -22   5     1309.57     1304.13     42.07 o 
  -1 -22   5      460.81      454.04     33.16 o 
   0 -22   5    11983.39    12443.43    210.62 o 
   1 -22   5       72.01       59.35     27.39 o 
   2 -22   5     6482.92     6263.60    114.89 o 
   3 -22   5     1147.95     1107.35     68.38 o 
   4 -22   5     4757.18     4551.85    117.11 o 
   5 -22   5     1725.33     1639.43     62.40 o 
   6 -22   5      881.03      770.58     45.16 o 
   7 -22   5     6448.74     6121.41    149.88 o 
   8 -22   5     3882.44     3935.20    108.59 o 
   9 -22   5     2645.00     2474.89     83.73 o 
  -5 -21   5      204.67      196.14     24.63 o 
  -4 -21   5     1097.63     1053.25     34.52 o 
  -3 -21   5      426.23      408.91     23.96 o 
  -2 -21   5     8398.24     8852.52    131.97 o 
  -1 -21   5     3522.55     3357.85     65.96 o 
   0 -21   5      153.90      194.98     22.91 o 
   1 -21   5     1035.54      910.62     31.71 o 
   2 -21   5      805.53      806.29     32.76 o 
   3 -21   5      118.74      121.68     23.54 o 
   4 -21   5     5904.93     5909.55    142.46 o 
   5 -21   5      898.04      750.67     41.18 o 
   6 -21   5    10917.44    10564.13    236.37 o 
   7 -21   5       35.06       46.34     32.08 o 
   8 -21   5     3183.64     3108.43     90.13 o 
   9 -21   5     4178.82     4177.81    113.48 o 
  10 -21   5      103.98       66.97     47.26 o 
  -6 -20   5       33.98        5.43     22.87 o 
  -5 -20   5     9739.93    10138.79    151.09 o 
  -4 -20   5     1085.90      980.26     32.33 o 
  -3 -20   5    11758.72    12054.97    174.42 o 
  -2 -20   5     1314.01     1334.44     56.09 o 
  -1 -20   5     1881.58     1753.18     36.10 o 
   0 -20   5      409.83      307.59     20.70 o 
   1 -20   5       41.65       27.74     20.81 o 
   2 -20   5     7097.96     7209.88    126.57 o 
   3 -20   5       98.24       62.03     21.23 o 
   4 -20   5    10931.72    10719.83    238.05 o 
   5 -20   5     1756.41     1632.36     99.45 o 
   6 -20   5       25.85       45.34     27.62 o 
   7 -20   5        7.07      -19.54     28.55 o 
   8 -20   5     1884.67     1785.63     65.32 o 
   9 -20   5      289.20      185.43     35.02 o 
  10 -20   5    11941.08    12388.82    278.21 o 
  -7 -19   5     2653.96     2641.18     57.12 o 
  -6 -19   5     3631.63     3749.71     67.88 o 
  -5 -19   5     3153.64     3274.95     61.01 o 
  -4 -19   5     2011.11     2072.28     44.95 o 
  -3 -19   5        2.51      -15.45     17.10 o 
  -2 -19   5     1737.42     1817.08     39.45 o 
  -1 -19   5     3817.24     4053.08     62.18 o 
   0 -19   5      933.26      863.51     26.35 o 
   1 -19   5     6923.85     6841.38    110.45 o 
   2 -19   5        7.99        2.78     17.61 o 
   3 -19   5    12947.59    13033.23    216.60 o 
   4 -19   5     2020.47     1997.05     53.39 o 
   5 -19   5      299.62      318.14     25.30 o 
   6 -19   5     9816.07     9939.13    191.99 o 
   7 -19   5      249.49      221.91     25.87 o 
   8 -19   5    10865.67    10720.91    239.40 o 
   9 -19   5       68.25       56.88     31.81 o 
  10 -19   5      770.88      815.03     47.98 o 
  11 -19   5      921.73      861.50     51.61 o 
  -8 -18   5     8398.80     8320.33    178.55 o 
  -7 -18   5      988.90     1033.88     34.67 o 
  -6 -18   5     7746.96     7776.44    128.19 o 
  -5 -18   5       74.59       41.18     19.39 o 
  -4 -18   5      132.86      136.34     19.25 o 
  -3 -18   5     7602.62     7549.82    112.57 o 
  -2 -18   5     2490.00     2358.43     44.25 o 
  -1 -18   5      929.98      848.30     36.89 o 
   0 -18   5     4184.61     4231.07     67.66 o 
   1 -18   5     1334.46     1299.67     31.54 o 
   2 -18   5     2386.46     2303.90     46.10 o 
   3 -18   5     1796.88     1782.75     40.37 o 
   4 -18   5     4353.15     4532.04     86.01 o 
   5 -18   5    24750.33    24337.00    495.66 o 
   6 -18   5     3807.44     3627.55     80.08 o 
   7 -18   5     7867.90     7915.86    156.05 o 
   8 -18   5      533.30      596.07     31.58 o 
   9 -18   5     4588.20     4465.45    114.04 o 
  10 -18   5     3252.37     3252.56     93.90 o 
  11 -18   5      665.88      665.83     47.42 o 
  12 -18   5    10862.09    10830.58    437.48 o 
  -8 -17   5      374.65      383.95     27.26 o 
  -7 -17   5     4571.58     4650.21     79.22 o 
  -6 -17   5     1093.02     1053.23     32.98 o 
  -5 -17   5     1890.05     1786.79     41.25 o 
  -4 -17   5    16145.45    16161.29    227.50 o 
  -3 -17   5      539.70      510.75     29.56 o 
  -2 -17   5     8888.13     8730.57    118.93 o 
  -1 -17   5     1178.55     1204.16     30.78 o 
   0 -17   5    11689.91    11886.72    173.26 o 
   1 -17   5    14056.10    14428.53    201.54 o 
   2 -17   5     1023.77      956.07     26.22 o 
   3 -17   5    17385.54    17565.04    260.63 o 
   4 -17   5    16386.31    16632.86    277.98 o 
   5 -17   5    10700.01    10778.24    232.57 o 
   6 -17   5      238.84      193.51     21.21 o 
   7 -17   5       27.15       55.89     20.40 o 
   8 -17   5        2.52       -9.70     40.24 o 
   9 -17   5     2518.08     2496.58     71.65 o 
  10 -17   5       18.98      -11.06     31.60 o 
  11 -17   5    11804.28    11404.15    257.73 o 
  12 -17   5        2.71      -12.82     44.06 o 
  -9 -16   5     1969.00     2152.94     51.15 o 
  -8 -16   5     1637.50     1775.25     74.94 o 
  -7 -16   5      674.00      743.38     29.45 o 
  -6 -16   5     7319.00     7269.75    110.91 o 
  -5 -16   5     7033.43     7019.82    119.38 o 
  -4 -16   5     5537.69     5361.69     83.48 o 
  -3 -16   5      272.11      319.35     20.32 o 
  -2 -16   5     4423.59     4234.12     62.58 o 
  -1 -16   5      541.49      541.02     16.53 o 
   0 -16   5     9783.52     9585.10    136.58 o 
   1 -16   5      747.96      789.56     23.97 o 
   2 -16   5    16789.73    17121.46    236.37 o 
   3 -16   5       25.04        7.98     12.33 o 
   4 -16   5     7278.37     7103.94    124.36 o 
   5 -16   5    10283.03    10633.39    201.10 o 
   6 -16   5       45.12       91.22     18.60 o 
   7 -16   5    14020.24    13664.48    270.25 o 
   8 -16   5       24.20        9.45     20.67 o 
   9 -16   5     2983.99     2936.05     70.42 o 
  10 -16   5     1242.60     1083.69     68.88 o 
  11 -16   5      372.55      345.79     45.66 o 
  12 -16   5     1851.54     2187.44     93.76 o 
 -10 -15   5      140.92      137.86     27.33 o 
  -9 -15   5     8246.73     8147.00    135.21 o 
  -8 -15   5      128.43       68.85     22.22 o 
  -7 -15   5    16441.02    16679.63    236.03 o 
  -6 -15   5       98.43       73.37     18.04 o 
  -5 -15   5    10306.77    10430.02    150.81 o 
  -4 -15   5     4618.61     4605.29     75.47 o 
  -3 -15   5      133.33      132.15     14.23 o 
  -2 -15   5    14660.28    14561.58    195.44 o 
  -1 -15   5     2131.66     2209.66     34.63 o 
   0 -15   5     1820.20     1849.48     34.79 o 
   1 -15   5     1781.48     1836.08     34.25 o 
   2 -15   5     7852.52     7725.19    110.32 o 
   3 -15   5     1049.57     1016.08     24.59 o 
   4 -15   5    14917.34    14965.37    228.44 o 
   5 -15   5     4539.11     4535.36     91.71 o 
   6 -15   5    25342.98    25455.78    465.40 o 
   7 -15   5      412.95      400.56     24.01 o 
   8 -15   5    12109.12    11176.22    212.72 o 
   9 -15   5     3284.38     3243.05     75.68 o 
  10 -15   5     1510.66     1542.87     52.34 o 
  11 -15   5    10474.62    10155.55    281.13 o 
  12 -15   5        8.73       10.00     40.85 o 
  13 -15   5    11026.68    11217.73    314.81 o 
 -10 -14   5      238.77      203.90     27.56 o 
  -9 -14   5     4973.63     5293.23     93.97 o 
  -8 -14   5     3306.03     3330.96     65.57 o 
  -7 -14   5      340.18      317.46     22.70 o 
  -6 -14   5     1389.91     1319.51     33.73 o 
  -5 -14   5     2068.57     2322.43     40.91 o 
  -4 -14   5      140.88      146.13     13.36 o 
  -3 -14   5    18636.72    18831.37    219.80 o 
  -2 -14   5      112.66      175.58     10.88 o 
  -1 -14   5     6523.60     6978.12     94.47 o 
   0 -14   5     4421.25     4425.20     66.82 o 
   1 -14   5     7824.78     7775.19    110.56 o 
   2 -14   5    12536.91    12885.32    178.70 o 
   3 -14   5        3.38      -10.14     10.14 o 
   4 -14   5    27362.56    27712.33    415.45 o 
   5 -14   5      268.77      212.07     15.28 o 
   6 -14   5     9594.48     9672.06    182.69 o 
   7 -14   5        1.99      -13.91     16.64 o 
   8 -14   5     2016.41     2115.61     57.26 o 
   9 -14   5       32.74       34.44     21.83 o 
  10 -14   5     8344.56     8549.91    257.06 o 
  11 -14   5      480.73      426.73     56.67 o 
  12 -14   5     6877.62     6347.85    189.05 o 
  13 -14   5      157.14      204.51     47.26 o 
 -11 -13   5      259.35      295.62     32.08 o 
 -10 -13   5     8796.95     8503.36    153.14 o 
  -9 -13   5     2817.32     2738.87     63.85 o 
  -8 -13   5     1776.18     1703.64     43.93 o 
  -7 -13   5     2555.12     2688.00     54.10 o 
  -6 -13   5       11.05       23.67     17.23 o 
  -5 -13   5    23698.04    23527.93    286.07 o 
  -4 -13   5     1782.03     1646.00     30.57 o 
  -3 -13   5      332.39      313.19     11.63 o 
  -2 -13   5      135.19      116.02      9.07 o 
  -1 -13   5      502.77      501.66     15.07 o 
   0 -13   5     3036.04     3018.90     44.41 o 
   1 -13   5    43411.70    43731.79    589.51 o 
   2 -13   5     1719.72     1630.46     29.51 o 
   3 -13   5    40610.29    41596.02    523.74 o 
   4 -13   5    10256.85    10072.37    154.88 o 
   5 -13   5    35862.66    35413.74    660.55 o 
   6 -13   5    24622.19    24619.78    403.72 o 
   7 -13   5      421.32      537.77     34.35 o 
   8 -13   5    14863.21    14411.69    269.10 o 
   9 -13   5     1861.37     1707.17     49.43 o 
  10 -13   5     9427.93     9247.20    209.29 o 
  11 -13   5      157.29      127.47     37.64 o 
  12 -13   5      244.35      270.81     44.88 o 
  13 -13   5      109.62      168.60     46.40 o 
 -11 -12   5       79.28       78.03     28.27 o 
 -10 -12   5      497.43      513.86     31.98 o 
  -9 -12   5     1919.16     2015.81     52.65 o 
  -8 -12   5    11311.91    11237.85    191.28 o 
  -7 -12   5     3619.54     3883.36     64.63 o 
  -6 -12   5    26850.73    24979.00    341.65 o 
  -5 -12   5     5432.65     5433.13     76.49 o 
  -4 -12   5    11358.18    11100.97    125.34 o 
  -3 -12   5    13452.78    13138.36    146.35 o 
  -2 -12   5     4490.34     4627.53     54.77 o 
  -1 -12   5    56647.08    57839.83    672.66 o 
   0 -12   5     1846.99     1884.98     30.23 o 
   1 -12   5    38969.04    40473.42    545.49 o 
   2 -12   5     4322.59     4432.15     60.39 o 
   3 -12   5      428.76      365.82     11.41 o 
   4 -12   5       23.58       38.97      8.87 o 
   5 -12   5     5907.22     6039.94    103.55 o 
   6 -12   5      120.94      209.98     14.16 o 
   7 -12   5    32488.96    32462.32    590.05 o 
   8 -12   5      205.24      292.16     22.06 o 
   9 -12   5     8212.50     8574.10    191.85 o 
  10 -12   5    10703.38    10901.95    242.91 o 
  11 -12   5      479.81      485.66     45.66 o 
  12 -12   5    10662.67    10931.09    757.10 o 
  13 -12   5       12.22       17.71     42.27 o 
 -12 -11   5     4402.95     4725.05    121.61 o 
 -11 -11   5     3056.96     3170.98     71.90 o 
 -10 -11   5     8601.10     8173.94    146.09 o 
  -9 -11   5     3177.90     3046.30     60.91 o 
  -8 -11   5    17667.18    16859.65    253.70 o 
  -7 -11   5       12.77       27.83     16.38 o 
  -6 -11   5      231.38      235.97     14.94 o 
  -5 -11   5      162.83      158.86     11.86 o 
  -4 -11   5    15008.47    14465.89    176.86 o 
  -3 -11   5     4044.44     3943.30     47.83 o 
  -2 -11   5    42285.73    41045.68    445.05 o 
  -1 -11   5      750.72      582.29     13.09 o 
   0 -11   5    37620.73    37024.10    467.53 o 
   1 -11   5    16693.13    17438.04    221.53 o 
   2 -11   5       53.90       53.70      6.56 o 
   3 -11   5    28102.68    29130.79    347.14 o 
   4 -11   5     2249.88     2356.07     43.92 o 
   5 -11   5    13117.55    12605.85    218.18 o 
   6 -11   5       11.77       26.00     11.34 o 
   7 -11   5     1543.81     1525.54     36.49 o 
   8 -11   5     1916.01     1999.03     45.97 o 
   9 -11   5     6738.49     6630.04    132.83 o 
  10 -11   5     5786.88     5710.60    118.70 o 
  11 -11   5    12773.29    12428.37    276.91 o 
  12 -11   5      902.77      862.73     46.67 o 
  13 -11   5     4731.51     5081.88    161.79 o 
 -12 -10   5      810.89      741.87     41.87 o 
 -11 -10   5    11441.92    12113.88    208.21 o 
 -10 -10   5      868.66      932.78     32.94 o 
  -9 -10   5     8620.78     9037.48    163.89 o 
  -8 -10   5    15498.24    15176.24    282.36 o 
  -7 -10   5     3499.29     3188.41     58.62 o 
  -6 -10   5    42367.37    41301.16    675.10 o 
  -5 -10   5      596.51      644.59     18.17 o 
  -4 -10   5    15391.50    14997.30    182.84 o 
  -3 -10   5      374.60      441.91     11.93 o 
  -2 -10   5     7701.69     7291.89     82.49 o 
  -1 -10   5     2097.61     1867.35     25.85 o 
   0 -10   5    13183.10    12721.50    174.42 o 
   1 -10   5    11814.72    12836.87    154.40 o 
   2 -10   5    53889.68    53816.47    638.05 o 
   3 -10   5      626.31      698.56     20.67 o 
   4 -10   5    23751.59    24965.04    342.20 o 
   5 -10   5     8049.16     8290.18    117.09 o 
   6 -10   5     8615.84     8924.92    162.99 o 
   7 -10   5    25247.93    24881.13    373.28 o 
   8 -10   5       36.58       54.43     15.59 o 
   9 -10   5    53910.63    54310.91    989.72 o 
  10 -10   5       37.93       75.18     22.08 o 
  11 -10   5     6767.80     6396.11    153.88 o 
  12 -10   5       26.28      -11.27     37.42 o 
  13 -10   5       86.43       73.12     45.34 o 
  14 -10   5      175.85      146.78     48.87 o 
 -12  -9   5       40.81       87.10     27.33 o 
 -11  -9   5     3284.79     3267.75     65.69 o 
 -10  -9   5      715.45      630.80     28.40 o 
  -9  -9   5      780.24      787.36     33.74 o 
  -8  -9   5     1523.83     1352.43     36.04 o 
  -7  -9   5    22656.97    22449.93    330.93 o 
  -6  -9   5      264.41      257.72     13.38 o 
  -5  -9   5    14152.76    14246.84    187.74 o 
  -4  -9   5     3668.20     3508.31     45.02 o 
  -3  -9   5     6135.73     6254.86     74.50 o 
  -2  -9   5    49936.22    51546.23    533.27 o 
  -1  -9   5     4656.14     4576.32     52.62 o 
   0  -9   5    69754.95    68175.75    853.06 o 
   1  -9   5     2457.65     2644.91     34.34 o 
   2  -9   5     9398.89     9371.39    119.71 o 
   3  -9   5       81.83       91.38      6.46 o 
   4  -9   5       55.53       92.98      6.35 o 
   5  -9   5      110.74      185.93      9.32 o 
   6  -9   5    13553.66    14369.67    211.37 o 
   7  -9   5      512.91      489.24     17.46 o 
   8  -9   5    28881.80    28071.99    462.91 o 
   9  -9   5     3439.73     3302.72     68.45 o 
  10  -9   5     3174.91     3161.33     73.66 o 
  11  -9   5     3874.03     3637.39     98.58 o 
  12  -9   5       13.18        9.16     30.90 o 
  13  -9   5     5261.63     5194.82    225.54 o 
  14  -9   5      133.50      108.88     46.40 o 
 -13  -8   5     4045.02     4002.03     97.61 o 
 -12  -8   5     1926.28     1938.66     50.31 o 
 -11  -8   5    11772.83    12206.00    190.04 o 
 -10  -8   5       14.16       36.28     19.00 o 
  -9  -8   5    15134.77    15390.72    232.39 o 
  -8  -8   5       11.88       37.41     16.10 o 
  -7  -8   5     4462.71     4511.35     65.61 o 
  -6  -8   5      713.04      788.89     19.20 o 
  -5  -8   5     5206.07     5240.70     68.07 o 
  -4  -8   5     9455.78     9167.46    114.62 o 
  -3  -8   5     4010.89     3563.26     44.40 o 
  -2  -8   5     9735.69    10001.57    110.61 o 
  -1  -8   5    40100.29    41098.91    426.23 o 
   0  -8   5     1475.35     1493.88     19.90 o 
   1  -8   5    41647.57    43390.81    542.65 o 
   2  -8   5    78393.49    82336.04   1027.64 o 
   3  -8   5     1445.40     1412.43     21.64 o 
   4  -8   5    46040.78    45559.84    666.33 o 
   5  -8   5      313.39      424.20     20.91 o 
   6  -8   5    17159.63    18104.28    375.43 o 
   7  -8   5       74.62      109.54     12.91 o 
   8  -8   5      312.59      272.79     18.37 o 
   9  -8   5    11356.93    11836.53    202.47 o 
  10  -8   5     1565.57     1687.66     62.16 o 
  11  -8   5     2685.66     2662.71     78.91 o 
  12  -8   5     3968.90     3847.13    140.09 o 
  13  -8   5     1222.26     1038.34     64.90 o 
  14  -8   5     1542.87     1399.31     77.73 o 
 -13  -7   5     1326.10     1480.33     49.98 o 
 -12  -7   5     5175.12     5113.45    146.15 o 
 -11  -7   5     5453.55     5572.09    116.92 o 
 -10  -7   5    13909.93    12989.49    199.03 o 
  -9  -7   5      799.65      855.00     26.37 o 
  -8  -7   5    17316.88    16554.15    229.01 o 
  -7  -7   5    11468.19    11813.27    155.06 o 
  -6  -7   5     1113.08     1190.63     23.45 o 
  -5  -7   5    46463.06    46589.30    589.56 o 
  -4  -7   5      481.96      534.54     14.37 o 
  -3  -7   5    59299.05    57938.37    687.59 o 
  -2  -7   5       94.52      116.38      9.65 o 
  -1  -7   5     6672.85     6978.36     88.13 o 
   0  -7   5     3364.87     4129.37     60.51 o 
   1  -7   5     3640.66     4374.35     60.71 o 
   2  -7   5     5219.76     5820.81    258.41 o 
   3  -7   5    21921.82    22516.96    288.27 o 
   4  -7   5      129.93      173.29      6.83 o 
   5  -7   5    12271.85    11324.25    196.37 o 
   6  -7   5    11683.69    11935.67    192.44 o 
   7  -7   5      524.72      508.28     25.56 o 
   8  -7   5    31759.17    31758.71    523.31 o 
   9  -7   5       47.03       83.16     17.16 o 
  10  -7   5    17884.46    18352.79    309.69 o 
  11  -7   5       21.37       45.04     27.03 o 
  12  -7   5     8276.08     8484.36    176.35 o 
  13  -7   5     2611.46     2385.14    141.67 o 
  14  -7   5       84.96       20.79     47.26 o 
 -13  -6   5      295.83      287.67     30.84 o 
 -12  -6   5    15654.29    15203.55    312.23 o 
 -11  -6   5       63.74       81.69     20.63 o 
 -10  -6   5     3995.93     4100.26     68.43 o 
  -9  -6   5      871.57      779.27     24.87 o 
  -8  -6   5     4455.58     4172.66     66.29 o 
  -7  -6   5      200.87      225.95     13.27 o 
  -6  -6   5    19577.62    18252.22    234.89 o 
  -5  -6   5     1457.82     1369.52     24.76 o 
  -4  -6   5    38942.50    37205.24    500.86 o 
  -3  -6   5    21372.94    21198.24    267.90 o 
  -2  -6   5     4914.95     4723.58     58.70 o 
  -1  -6   5    30619.98    31197.88    369.73 o 
   0  -6   5     7178.06     6517.28     83.58 o 
   1  -6   5    31869.70    32114.54    640.85 o 
   2  -6   5    13777.29    15278.74    306.77 o 
   3  -6   5    40733.85    42643.24    578.88 o 
   4  -6   5     2439.34     2096.82     36.09 o 
   5  -6   5     2466.25     2821.69     46.38 o 
   6  -6   5    16840.81    16981.29    280.70 o 
   7  -6   5     9220.25     8975.11    153.22 o 
   8  -6   5     1125.23     1173.18     43.85 o 
   9  -6   5     7465.16     7483.27    146.28 o 
  10  -6   5       52.70      105.90     19.42 o 
  11  -6   5     1512.54     1431.71     42.02 o 
  12  -6   5     5725.02     5998.22    150.94 o 
  13  -6   5     2660.54     2237.90    109.94 o 
  14  -6   5     9681.25     9847.99    281.98 o 
 -14  -5   5      125.47      129.25     33.30 o 
 -13  -5   5     7711.06     7936.91    231.08 o 
 -12  -5   5     2921.77     2802.97     59.28 o 
 -11  -5   5      103.66      131.20     18.07 o 
 -10  -5   5    29175.93    28211.03    496.80 o 
  -9  -5   5        1.70       -1.53     13.76 o 
  -8  -5   5    24926.91    24401.34    334.04 o 
  -7  -5   5      263.91      231.73     13.05 o 
  -6  -5   5    12476.22    12802.57    157.49 o 
  -5  -5   5     2983.62     2998.49     43.82 o 
  -4  -5   5    14993.46    14498.16    198.15 o 
  -3  -5   5    16523.15    16031.53    217.30 o 
  -2  -5   5   108884.02   108052.23   1281.80 o 
  -1  -5   5     5041.31     5349.19     61.82 o 
   0  -5   5     6858.04     6795.85    120.18 o 
   1  -5   5       92.66      117.44     12.92 o 
   2  -5   5     2877.81     3114.98     88.11 o 
   3  -5   5    30702.93    32023.03    435.22 o 
   4  -5   5      286.56      659.12     20.56 o 
   5  -5   5    87834.70    86947.23   1281.85 o 
   6  -5   5     2801.75     3076.23     57.14 o 
   7  -5   5    41375.12    42634.50    837.36 o 
   8  -5   5     7756.06     7863.78    137.21 o 
   9  -5   5      205.22      181.65     18.77 o 
  10  -5   5     1859.13     1804.30     44.05 o 
  11  -5   5      918.71      857.89     31.56 o 
  12  -5   5     7844.69     8006.01    207.10 o 
  13  -5   5     4644.29     4584.28    154.14 o 
  14  -5   5     1367.08     1205.49     73.73 o 
 -14  -4   5       21.68       34.44     30.22 o 
 -13  -4   5       41.57       92.56     24.96 o 
 -12  -4   5     3453.40     3490.51     59.38 o 
 -11  -4   5    22328.11    21652.05    280.92 o 
 -10  -4   5      218.48      218.89     17.12 o 
  -9  -4   5    11079.62    10269.58    148.13 o 
  -8  -4   5     4973.41     4836.97     74.34 o 
  -7  -4   5      624.38      614.14     17.54 o 
  -6  -4   5     3485.79     2974.70     44.35 o 
  -5  -4   5     1033.34     1031.32     23.34 o 
  -4  -4   5    75247.27    70324.86    973.81 o 
  -3  -4   5    15182.59    14936.12    189.79 o 
  -2  -4   5    34491.75    34148.95    405.77 o 
  -1  -4   5       97.50      113.29      4.71 o 
   0  -4   5     1257.69      924.15     23.66 o 
   1  -4   5    16781.66    18167.22    363.60 o 
   2  -4   5     9922.93    10406.70    378.55 o 
   3  -4   5     3517.89     3997.20     60.44 o 
   4  -4   5    17695.73    18925.13    284.87 o 
   5  -4   5     4638.58     4726.67     82.07 o 
   6  -4   5     3529.74     3675.16     71.64 o 
   7  -4   5    10404.59    10166.14    136.20 o 
   8  -4   5        7.59       22.31     10.40 o 
   9  -4   5     8635.61     8855.59    127.29 o 
  10  -4   5     3005.20     2882.06     77.89 o 
  11  -4   5     9187.10     9281.87    145.24 o 
  12  -4   5      317.76      316.32     29.27 o 
  13  -4   5     7720.76     7637.57    225.09 o 
  14  -4   5     3385.00     3148.00    121.78 o 
 -14  -3   5     1037.94     1023.81     41.87 o 
 -13  -3   5    10411.25    10369.44    166.05 o 
 -12  -3   5     3343.95     3475.27     58.79 o 
 -11  -3   5     3361.78     3307.60     55.42 o 
 -10  -3   5     1453.76     1361.98     36.47 o 
  -9  -3   5     2387.66     2235.33     42.49 o 
  -8  -3   5     2600.07     2594.03     43.01 o 
  -7  -3   5     9139.90     9130.70    121.57 o 
  -6  -3   5    12903.23    13145.63    161.20 o 
  -5  -3   5    17931.56    18133.25    231.74 o 
  -4  -3   5     1721.36     1485.42     25.32 o 
  -3  -3   5    13207.03    13605.45    173.51 o 
  -2  -3   5     6155.14     5837.88     67.62 o 
  -1  -3   5      871.48     1155.75     16.07 o 
   0  -3   5    28555.29    28888.58    576.90 o 
   1  -3   5    32634.31    33765.69    675.49 o 
   2  -3   5    25362.34    26041.59    383.14 o 
   3  -3   5       76.19       97.49      5.02 o 
   4  -3   5     4655.54     5529.67     85.83 o 
   5  -3   5     7729.40     8159.34    106.17 o 
   6  -3   5    11643.61    12490.93    152.32 o 
   7  -3   5    30110.88    30605.86    368.26 o 
   8  -3   5     1890.02     1834.41     40.22 o 
   9  -3   5     4233.82     4310.67     67.41 o 
  10  -3   5      594.28      576.06     21.94 o 
  11  -3   5     1714.54     1709.49     45.16 o 
  12  -3   5       69.73       21.98     29.76 o 
  13  -3   5    13447.18    13134.53    302.62 o 
 -14  -2   5     8277.81     8598.88    200.49 o 
 -13  -2   5     1770.64     1737.35     47.01 o 
 -12  -2   5     5781.22     5497.64     82.15 o 
 -11  -2   5     6275.72     6306.57     97.27 o 
 -10  -2   5      346.82      331.22     19.85 o 
  -9  -2   5    19750.41    18902.72    261.18 o 
  -8  -2   5      266.23      171.07     12.03 o 
  -7  -2   5    22570.72    21122.71    295.21 o 
  -6  -2   5     1056.67     1107.78     22.48 o 
  -5  -2   5    12601.27    11045.19    146.31 o 
  -4  -2   5     5498.95     5126.83     75.19 o 
  -3  -2   5     1570.05     1640.47     25.44 o 
  -2  -2   5    22779.41    22493.47    288.76 o 
  -1  -2   5    13851.44    15337.08    161.00 o 
   0  -2   5     3626.86     4128.83     61.94 o 
   1  -2   5    19791.81    19545.35    267.56 o 
   2  -2   5    13011.20    13270.20    182.42 o 
   3  -2   5       41.17       76.93      6.04 o 
   4  -2   5     9202.94     8907.49    108.73 o 
   5  -2   5     5839.75     6149.34     72.84 o 
   6  -2   5    33014.16    34502.30    392.75 o 
   7  -2   5      904.62      968.90     19.49 o 
   8  -2   5    14657.83    14789.80    205.28 o 
   9  -2   5     2806.64     2653.92     46.05 o 
  10  -2   5     2304.67     2386.74     60.68 o 
  11  -2   5     6745.10     6941.88    122.57 o 
  12  -2   5     1597.71     1671.59     45.91 o 
  13  -2   5     5790.19     5876.67    127.44 o 
 -14  -1   5      391.66      457.90     33.31 o 
 -13  -1   5       86.44      103.44     23.40 o 
 -12  -1   5     2524.53     2540.57     47.32 o 
 -11  -1   5     1026.01      975.54     48.30 o 
 -10  -1   5    14185.09    14383.38    202.50 o 
  -9  -1   5      124.27      190.17     17.37 o 
  -8  -1   5     7896.79     8163.17    134.99 o 
  -7  -1   5     6913.71     6500.30    110.25 o 
  -6  -1   5     5753.62     5558.65     97.46 o 
  -5  -1   5    28055.84    27244.50    711.09 o 
  -4  -1   5      428.57      369.64     13.51 o 
  -3  -1   5    18816.85    18406.25    238.72 o 
  -2  -1   5     7355.24     6695.62    104.20 o 
  -1  -1   5    21785.59    21136.40    231.82 o 
   0  -1   5    14345.57    14460.88    176.39 o 
   1  -1   5     2322.77     2184.86     29.73 o 
   2  -1   5    17590.02    18862.81    203.85 o 
   3  -1   5    25540.74    26613.19    301.27 o 
   4  -1   5    11299.20    10895.53    125.41 o 
   5  -1   5     8416.92     7795.90     95.90 o 
   6  -1   5      633.03      602.21     14.26 o 
   7  -1   5     1939.43     2239.77     33.27 o 
   8  -1   5     3660.94     3979.54     57.99 o 
   9  -1   5       15.31       44.30     14.41 o 
  10  -1   5    12750.00    12982.64    197.53 o 
  11  -1   5     1606.91     1749.18     46.62 o 
  12  -1   5     8671.74     8773.66    174.67 o 
  13  -1   5     1719.64     1866.42     88.99 o 
 -15   0   5      554.09      435.17     55.83 o 
 -14   0   5     6718.03     6771.96    125.73 o 
 -13   0   5      429.68      419.25     27.60 o 
 -12   0   5    11642.49    11602.27    167.65 o 
 -11   0   5      542.81      642.27     26.60 o 
 -10   0   5     9375.51     8665.80    139.66 o 
  -9   0   5     7154.18     7438.28    131.48 o 
  -8   0   5      922.66      979.90     26.25 o 
  -7   0   5     8872.35     8832.52    128.07 o 
  -6   0   5    29423.50    26844.68    401.44 o 
  -5   0   5     2947.78     2646.60     46.22 o 
  -4   0   5      583.03      530.07     16.71 o 
  -3   0   5    14659.71    14643.98    203.44 o 
  -2   0   5       96.30      128.04      8.39 o 
  -1   0   5    21726.38    22886.69    314.65 o 
   0   0   5      679.86      583.27     10.14 o 
   1   0   5    69106.73    68514.63    814.69 o 
   2   0   5     1118.43     1044.57     15.33 o 
   3   0   5    29874.58    30369.19    382.80 o 
   4   0   5    16043.67    15915.15    191.46 o 
   5   0   5    10184.69    10362.70    126.53 o 
   6   0   5    26337.21    27071.12    324.74 o 
   7   0   5      452.92      341.94     14.06 o 
   8   0   5     5569.09     5559.36     77.73 o 
   9   0   5     4469.74     4548.11     76.04 o 
  10   0   5     1775.50     1866.49     45.48 o 
  11   0   5      163.65      188.31     22.03 o 
  12   0   5     5873.52     5866.42    119.86 o 
  13   0   5     2300.31     2461.41     79.69 o 
 -15   1   5     5687.13     5765.45    122.51 o 
 -14   1   5     2355.86     2329.87     61.72 o 
 -13   1   5     6674.19     6704.72    113.59 o 
 -12   1   5     5309.29     4943.12     88.75 o 
 -11   1   5     8145.15     7994.18    131.02 o 
 -10   1   5    14631.18    13763.21    213.96 o 
  -9   1   5      333.10      276.83     19.75 o 
  -8   1   5    37292.07    35272.57    527.08 o 
  -7   1   5     3850.47     3571.28     61.94 o 
  -6   1   5    42383.60    41104.05    610.96 o 
  -5   1   5       80.82      114.67      9.97 o 
  -4   1   5     8344.64     8843.57    135.53 o 
  -3   1   5     8788.17     8323.60    117.07 o 
  -2   1   5    10601.26    11910.99    200.59 o 
  -1   1   5     1236.94     1224.15     19.92 o 
   0   1   5    49880.59    51347.71    641.09 o 
   1   1   5     1000.58      901.31     14.65 o 
   2   1   5     1161.60     1538.06     22.59 o 
   3   1   5     5670.08     5596.97     73.00 o 
   4   1   5     7017.43     8200.02    106.25 o 
   5   1   5    57692.61    55910.85    703.42 o 
   6   1   5     1927.12     1601.30     26.94 o 
   7   1   5    20635.91    21099.16    255.47 o 
   8   1   5      261.75      324.41     18.42 o 
   9   1   5     5921.01     5850.23    103.48 o 
  10   1   5     3815.80     3849.48     82.62 o 
  11   1   5       67.74       54.76     23.82 o 
  12   1   5     9539.44     9925.96    189.87 o 
  13   1   5     2801.76     2935.90     88.06 o 
 -15   2   5     6846.75     7115.00    133.97 o 
 -14   2   5      144.86      115.68     27.40 o 
 -13   2   5       23.58        0.42     28.34 o 
 -12   2   5     4671.87     4608.43     92.41 o 
 -11   2   5      972.99      904.76     30.55 o 
 -10   2   5     2306.94     2268.27     53.45 o 
  -9   2   5     3993.11     3580.50     70.29 o 
  -8   2   5     1696.72     1581.65     43.35 o 
  -7   2   5     9365.97     9280.83    144.91 o 
  -6   2   5     8866.89     7777.68    121.49 o 
  -5   2   5       50.57       87.07      8.64 o 
  -4   2   5    27173.86    26305.42    432.98 o 
  -3   2   5    29568.75    30735.92    841.93 o 
  -2   2   5    47476.11    47633.08    609.38 o 
  -1   2   5      837.69      790.58     15.04 o 
   0   2   5    57036.16    58684.46    803.25 o 
   1   2   5    12315.23    12509.40    169.42 o 
   2   2   5     8742.03     8741.19    112.36 o 
   3   2   5    43591.80    43816.74    559.68 o 
   4   2   5     2350.91     2080.30     31.20 o 
   5   2   5      897.77      878.98     21.20 o 
   6   2   5      983.73     1044.88     21.48 o 
   7   2   5     2022.57     1817.96     31.62 o 
   8   2   5        8.02       19.85     13.48 o 
   9   2   5    14934.80    14917.54    271.51 o 
  10   2   5      146.16       95.70     22.63 o 
  11   2   5    23033.34    23580.00    424.74 o 
  12   2   5      143.14      150.77     28.04 o 
  13   2   5     1580.68     1801.95     69.73 o 
 -15   3   5     1950.48     1891.10     56.73 o 
 -14   3   5      330.22      354.17     35.45 o 
 -13   3   5    19044.30    18777.92    357.99 o 
 -12   3   5      841.66      837.13     33.77 o 
 -11   3   5    10146.40     9977.69    159.70 o 
 -10   3   5      220.13      137.34     19.42 o 
  -9   3   5     4634.08     4711.45     99.95 o 
  -8   3   5     3399.39     3264.23     63.82 o 
  -7   3   5     6422.97     7150.75    113.62 o 
  -6   3   5    37070.88    34971.24    511.63 o 
  -5   3   5     2953.04     2690.81     47.01 o 
  -4   3   5     7350.49     7423.32     98.71 o 
  -3   3   5     4774.80     4811.99     65.06 o 
  -2   3   5    51387.90    52498.61    670.95 o 
  -1   3   5     1381.62     1061.27     17.59 o 
   0   3   5    56347.52    58331.46    748.78 o 
   1   3   5     6747.19     6912.04     96.00 o 
   2   3   5    63972.51    62206.21    964.92 o 
   3   3   5     1296.08     1654.95     25.81 o 
   4   3   5    38170.30    39075.21    812.45 o 
   5   3   5    19023.08    19337.30    247.27 o 
   6   3   5      195.48      202.56     11.89 o 
   7   3   5     5400.95     5639.32     89.09 o 
   8   3   5      321.88      383.69     19.11 o 
   9   3   5     7377.49     7931.03    151.27 o 
  10   3   5     4666.68     5098.37    105.25 o 
  11   3   5     1265.51     1338.58     53.66 o 
  12   3   5      171.41      242.70     29.77 o 
 -15   4   5     5648.42     5817.83    130.56 o 
 -14   4   5     3232.59     3326.08     88.01 o 
 -13   4   5      186.76      181.07     30.82 o 
 -12   4   5     3457.25     3416.54     73.91 o 
 -11   4   5      595.57      632.49     29.45 o 
 -10   4   5       65.49      112.33     19.10 o 
  -9   4   5    16277.08    15548.14    260.95 o 
  -8   4   5      577.62      519.07     20.47 o 
  -7   4   5    63292.26    62600.41   1174.06 o 
  -6   4   5     9910.27    10202.71    145.46 o 
  -5   4   5    38841.96    38391.32    465.64 o 
  -4   4   5     3788.44     3355.59     44.94 o 
  -3   4   5     5022.56     5154.61     88.54 o 
  -2   4   5    27243.01    28703.88    398.93 o 
  -1   4   5     1152.94     1005.26     18.70 o 
   0   4   5    22814.19    23964.06    322.86 o 
   1   4   5     4763.00     4433.00     59.39 o 
   2   4   5     3823.44     3231.10     47.73 o 
   3   4   5     6677.29     6655.09    103.02 o 
   4   4   5    22865.77    23098.57    313.05 o 
   5   4   5       11.02       15.88      9.01 o 
   6   4   5    18812.75    19498.68    250.34 o 
   7   4   5     2602.79     2711.88     45.76 o 
   8   4   5    17520.37    17907.37    291.63 o 
   9   4   5     7871.65     8085.00    154.66 o 
  10   4   5     2733.73     2817.47     68.34 o 
  11   4   5    11830.18    12323.48    230.67 o 
  12   4   5     2413.27     2661.62     85.73 o 
 -15   5   5      227.91      244.35     36.21 o 
 -14   5   5     4753.65     4820.39    111.84 o 
 -13   5   5     8429.85     8416.39    233.93 o 
 -12   5   5      104.38      111.60     26.12 o 
 -11   5   5    10407.95    10367.34    250.33 o 
 -10   5   5     5552.06     5702.25    105.76 o 
  -9   5   5     6753.73     6471.87    116.49 o 
  -8   5   5     4782.48     4413.08     75.35 o 
  -7   5   5       30.35       73.66     16.22 o 
  -6   5   5      104.28      126.08     10.23 o 
  -5   5   5    17495.32    18326.74    225.14 o 
  -4   5   5     2457.36     2498.37     39.90 o 
  -3   5   5    52244.26    51142.62    736.92 o 
  -2   5   5    16558.41    17591.30    244.07 o 
  -1   5   5    20167.45    19115.48    247.02 o 
   0   5   5     6227.99     5975.41     84.33 o 
   1   5   5     2598.44     2623.64     37.50 o 
   2   5   5    47945.21    47142.45    632.58 o 
   3   5   5     1577.26     1538.07     27.37 o 
   4   5   5    17041.79    16734.47    214.64 o 
   5   5   5     2417.25     2382.46     41.13 o 
   6   5   5      182.95      227.47     17.36 o 
   7   5   5       16.61       37.90     14.73 o 
   8   5   5     6847.83     7262.87    125.91 o 
   9   5   5       32.97        2.17     21.38 o 
  10   5   5    16168.13    17158.87    313.96 o 
  11   5   5      710.83      725.71     37.20 o 
  12   5   5     9711.03    10633.70    247.27 o 
 -15   6   5      865.75      856.94     45.80 o 
 -14   6   5    10511.52    10454.94    211.01 o 
 -13   6   5      117.71      120.03     29.36 o 
 -12   6   5    23733.95    22507.21    424.54 o 
 -11   6   5      558.11      572.55     37.57 o 
 -10   6   5    22038.03    21942.56    364.74 o 
  -9   6   5     5016.59     4955.09    123.35 o 
  -8   6   5    10998.45    10911.93    186.86 o 
  -7   6   5    14943.10    14378.43    219.37 o 
  -6   6   5      329.87      404.05     13.99 o 
  -5   6   5    27611.55    28107.94    342.53 o 
  -4   6   5     6440.58     6847.09     86.94 o 
  -3   6   5    15627.15    16056.20    226.93 o 
  -2   6   5      699.81      730.00     16.30 o 
  -1   6   5      382.54      358.70     11.46 o 
   0   6   5      886.82      986.85     18.74 o 
   1   6   5    64073.40    62228.38    906.25 o 
   2   6   5     8220.42     8515.96    117.05 o 
   3   6   5    71715.68    71373.27    957.59 o 
   4   6   5     6509.74     6624.94     94.27 o 
   5   6   5    12841.15    12600.42    174.64 o 
   6   6   5     6817.33     6826.56     99.21 o 
   7   6   5       56.67       37.63     15.49 o 
   8   6   5    21719.09    22022.37    356.99 o 
   9   6   5     1525.99     1422.41     47.71 o 
  10   6   5     5760.21     5932.32    122.04 o 
  11   6   5     2529.22     2571.70     69.13 o 
 -15   7   5      156.03      129.68     34.12 o 
 -14   7   5     5286.14     5270.65    120.21 o 
 -13   7   5      162.63      152.42     29.49 o 
 -12   7   5     3003.66     2928.57     76.03 o 
 -11   7   5      502.29      528.19     32.78 o 
 -10   7   5      231.64      375.51     29.84 o 
  -9   7   5       78.28       77.59     18.76 o 
  -8   7   5    22925.36    22290.64    396.98 o 
  -7   7   5      663.46      485.54     27.13 o 
  -6   7   5    19803.76    19325.71    252.01 o 
  -5   7   5     6519.04     6473.72    102.05 o 
  -4   7   5    22229.58    23165.24    282.54 o 
  -3   7   5    33996.62    35600.33    431.91 o 
  -2   7   5       43.96       47.02      8.46 o 
  -1   7   5    71198.11    69936.03    828.92 o 
   0   7   5     1368.07     1486.18     22.03 o 
   1   7   5    16282.14    16381.74    191.55 o 
   2   7   5     6394.02     5980.34     77.72 o 
   3   7   5     4092.75     3756.85     57.25 o 
   4   7   5      154.83      233.84     13.27 o 
   5   7   5     8300.85     8137.50    116.47 o 
   6   7   5     1739.23     1587.90     36.01 o 
   7   7   5    30101.20    30408.75    444.99 o 
   8   7   5     2509.30     2601.43     57.45 o 
   9   7   5     5671.71     6229.22    125.20 o 
  10   7   5     1971.10     2002.81     72.27 o 
  11   7   5      162.52      165.77     31.16 o 
 -15   8   5    10015.37     9329.99    394.42 o 
 -14   8   5     2477.56     2683.03     75.14 o 
 -13   8   5     4223.55     4323.43    101.86 o 
 -12   8   5     5912.62     5673.50    143.32 o 
 -11   8   5        0.66       36.94     30.52 o 
 -10   8   5    35443.96    36108.41    592.31 o 
  -9   8   5     4584.21     4664.03     88.74 o 
  -8   8   5     8966.30     8516.63    134.40 o 
  -7   8   5       70.09       77.30     12.11 o 
  -6   8   5      245.47      297.36     13.07 o 
  -5   8   5     1053.87      959.55     21.38 o 
  -4   8   5    45845.45    45783.08    788.65 o 
  -3   8   5      593.49      618.91     16.03 o 
  -2   8   5    67882.97    67978.61    870.92 o 
  -1   8   5      268.76      230.15     10.27 o 
   0   8   5    39254.34    38155.14    498.53 o 
   1   8   5    27098.09    25958.37    308.47 o 
   2   8   5     3556.34     3420.02     62.38 o 
   3   8   5    23512.59    23052.09    294.19 o 
   4   8   5     2592.92     2534.01     46.15 o 
   5   8   5    22951.67    23320.72    342.66 o 
   6   8   5     1589.76     1621.41     37.00 o 
   7   8   5      618.35      638.29     25.02 o 
   8   8   5        9.80       45.54     21.07 o 
   9   8   5     5428.34     5658.58    116.47 o 
  10   8   5     1940.32     2148.83     63.35 o 
  11   8   5    11849.24    12556.00    238.78 o 
 -14   9   5       80.58      120.00     32.18 o 
 -13   9   5     1187.07     1152.47     48.40 o 
 -12   9   5      732.25      623.65     43.97 o 
 -11   9   5    25428.65    24948.97    539.33 o 
 -10   9   5       15.40        0.39     23.21 o 
  -9   9   5    38331.09    39232.41    583.65 o 
  -8   9   5     9885.02    10065.04    157.37 o 
  -7   9   5     1543.36     1534.48     30.17 o 
  -6   9   5    13649.55    13217.41    175.11 o 
  -5   9   5       29.76       54.30     10.28 o 
  -4   9   5    26791.05    27688.66    358.16 o 
  -3   9   5     7302.43     7259.71     98.33 o 
  -2   9   5     9734.42     9395.60    118.57 o 
  -1   9   5       16.41       45.10      9.02 o 
   0   9   5     9421.12     9797.52    114.99 o 
   1   9   5      178.52      126.20      8.77 o 
   2   9   5    20913.59    20811.00    252.09 o 
   3   9   5      331.10      330.33     15.51 o 
   4   9   5     6730.23     6268.87     98.96 o 
   5   9   5     4777.30     4645.71     77.51 o 
   6   9   5     9069.84     9194.02    142.43 o 
   7   9   5    18183.79    18091.70    270.78 o 
   8   9   5      938.44      837.58     33.21 o 
   9   9   5    10415.13    10523.82    200.54 o 
  10   9   5      323.99      297.43     31.93 o 
 -14  10   5      254.97      266.58     34.80 o 
 -13  10   5     9899.59    10025.62    202.49 o 
 -12  10   5       48.84       73.45     33.04 o 
 -11  10   5     1417.06     1616.76     61.01 o 
 -10  10   5     1429.65     1494.21     58.80 o 
  -9  10   5     8038.36     8182.08    131.75 o 
  -8  10   5     2238.50     2084.18     44.18 o 
  -7  10   5    21238.22    22513.68    314.13 o 
  -6  10   5     2463.80     2694.02     47.23 o 
  -5  10   5    21204.78    21378.14    297.39 o 
  -4  10   5     9821.95     9884.35    151.43 o 
  -3  10   5     5487.11     5455.29     81.33 o 
  -2  10   5    33585.63    32564.34    420.14 o 
  -1  10   5     1330.33     1197.73     23.03 o 
   0  10   5    23500.59    24096.87    291.03 o 
   1  10   5      233.40      241.64     10.99 o 
   2  10   5     4395.68     4227.51     60.60 o 
   3  10   5     4050.10     3724.47     54.94 o 
   4  10   5     2510.78     2557.59     44.80 o 
   5  10   5      586.90      583.09     26.86 o 
   6  10   5    12490.08    12737.80    193.61 o 
   7  10   5     1176.97     1112.43     39.37 o 
   8  10   5    16630.96    17603.14    327.15 o 
   9  10   5       16.10       -8.01     26.93 o 
  10  10   5     1993.91     1958.62     61.49 o 
 -14  11   5     8178.72     8246.34    173.52 o 
 -13  11   5      281.40      217.34     33.66 o 
 -12  11   5     4019.63     3743.17    106.30 o 
 -11  11   5     8825.33     8532.68    200.07 o 
 -10  11   5      516.02      427.56     30.74 o 
  -9  11   5     6746.27     6903.27    125.21 o 
  -8  11   5      488.37      366.75     21.35 o 
  -7  11   5    16254.06    16839.27    237.30 o 
  -6  11   5      102.25      201.83     17.85 o 
  -5  11   5      500.82      414.47     17.22 o 
  -4  11   5     2034.56     2172.30     36.63 o 
  -3  11   5    17635.55    18095.24    236.89 o 
  -2  11   5     1878.15     1836.26     32.40 o 
  -1  11   5    45237.53    44291.67    558.81 o 
   0  11   5       28.51       41.40      9.36 o 
   1  11   5    18862.78    19400.31    235.65 o 
   2  11   5     5904.43     6324.90     82.50 o 
   3  11   5        8.50       11.39     11.82 o 
   4  11   5    23088.39    22707.88    371.46 o 
   5  11   5     2022.25     1928.83     39.71 o 
   6  11   5    11131.52    10940.99    168.87 o 
   7  11   5      575.53      545.77     35.31 o 
   8  11   5     1517.60     1650.97     49.68 o 
   9  11   5      859.64      788.89     40.31 o 
 -14  12   5       59.33       82.08     33.42 o 
 -13  12   5      289.82      280.76     34.35 o 
 -12  12   5     7736.19     7855.92    199.13 o 
 -11  12   5       22.41       56.16     32.15 o 
 -10  12   5    10584.79    10899.07    298.71 o 
  -9  12   5      242.81      185.86     25.30 o 
  -8  12   5     2440.39     2429.32     55.45 o 
  -7  12   5     5686.37     6022.14     92.56 o 
  -6  12   5      229.92      237.36     16.90 o 
  -5  12   5    30346.82    30753.71    425.82 o 
  -4  12   5      627.78      561.92     19.41 o 
  -3  12   5    10278.67    10351.41    148.63 o 
  -2  12   5      622.14      525.67     18.67 o 
  -1  12   5       44.02       66.79     12.04 o 
   0  12   5       33.43       61.33     10.76 o 
   1  12   5     6201.85     6099.97     82.56 o 
   2  12   5     3391.69     3354.81     48.55 o 
   3  12   5     8263.45     8260.96    112.45 o 
   4  12   5      201.76      157.40     17.20 o 
   5  12   5     5781.15     5912.07     94.28 o 
   6  12   5     2403.31     2367.22     47.54 o 
   7  12   5      181.09      176.31     23.48 o 
   8  12   5     5879.52     6242.63    129.14 o 
   9  12   5        5.00      -29.50     29.50 o 
 -13  13   5      947.47      849.15     43.69 o 
 -12  13   5     1144.72     1078.30     55.39 o 
 -11  13   5      431.13      408.35     33.97 o 
 -10  13   5     1829.08     1595.18     53.34 o 
  -9  13   5       11.28       -0.14     23.35 o 
  -8  13   5     2700.02     2708.20     67.57 o 
  -7  13   5     1833.78     2079.46     45.17 o 
  -6  13   5    27361.37    27888.28    387.90 o 
  -5  13   5     1079.85     1161.88     29.78 o 
  -4  13   5    23181.11    23108.60    322.45 o 
  -3  13   5     4191.53     4294.02     68.02 o 
  -2  13   5      505.52      509.89     22.98 o 
  -1  13   5    13278.63    13199.02    172.52 o 
   0  13   5       62.20       95.43     13.54 o 
   1  13   5    17285.44    16719.68    216.91 o 
   2  13   5      752.55      657.66     21.42 o 
   3  13   5     5039.39     5073.49     74.33 o 
   4  13   5     3109.31     2955.83     50.26 o 
   5  13   5     1965.22     2025.42     43.46 o 
   6  13   5     4454.61     4434.00     90.54 o 
   7  13   5     3293.29     3244.30     66.30 o 
   8  13   5     2353.22     2278.86     59.53 o 
 -13  14   5     8956.58     9754.10    199.84 o 
 -12  14   5     1942.54     1996.84     76.23 o 
 -11  14   5     1321.02     1412.06     53.42 o 
 -10  14   5    11442.28    11771.61    253.56 o 
  -9  14   5       20.80       14.88     24.81 o 
  -8  14   5    10848.50    10318.51    200.52 o 
  -7  14   5     3369.11     3305.63     72.24 o 
  -6  14   5     1096.76     1230.41     51.36 o 
  -5  14   5       86.61       87.12     15.80 o 
  -4  14   5     3229.76     3307.78     56.74 o 
  -3  14   5     7022.06     7176.40    107.41 o 
  -2  14   5     8798.08     8618.94    126.61 o 
  -1  14   5       34.17       36.33     14.06 o 
   0  14   5     6590.42     6390.91     89.52 o 
   1  14   5      326.50      291.91     17.31 o 
   2  14   5     2544.26     2496.75     43.97 o 
   3  14   5    10337.46     9933.75    134.73 o 
   4  14   5      174.14      129.34     17.78 o 
   5  14   5    12447.48    12642.41    169.54 o 
   6  14   5     1322.43     1307.75     43.37 o 
   7  14   5     5063.09     5244.37     93.75 o 
 -13  15   5     1720.89     1856.84    130.45 o 
 -12  15   5       52.81      -37.41     37.41 o 
 -11  15   5     7883.70     8411.37    374.29 o 
 -10  15   5       12.73       25.72     27.91 o 
  -9  15   5     1487.79     1498.91     52.38 o 
  -8  15   5      987.74     1125.74     63.47 o 
  -7  15   5     5546.73     5666.14    106.55 o 
  -6  15   5     6145.58     6194.24    129.58 o 
  -5  15   5     2748.43     2761.20     54.98 o 
  -4  15   5    19457.74    19877.09    279.76 o 
  -3  15   5      431.36      499.15     21.33 o 
  -2  15   5     3089.52     3180.84     55.26 o 
  -1  15   5      191.91      236.96     17.00 o 
   0  15   5       43.19       34.03     15.20 o 
   1  15   5     4313.69     4129.08     64.59 o 
   2  15   5     1096.14     1137.63     29.61 o 
   3  15   5     3217.49     3148.45     53.17 o 
   4  15   5    11637.46    11669.30    157.71 o 
   5  15   5       19.33      -19.32     19.32 o 
   6  15   5      915.68      948.33     40.93 o 
   7  15   5     3695.83     4005.78     86.10 o 
 -12  16   5     2600.09     2632.04     82.22 o 
 -11  16   5     1061.23     1056.20     48.75 o 
 -10  16   5     1753.10     1727.62     58.63 o 
  -9  16   5      211.66      173.86     29.04 o 
  -8  16   5      213.93      190.40     28.88 o 
  -7  16   5    10493.25    10687.38    186.79 o 
  -6  16   5     2497.25     2207.46     58.45 o 
  -5  16   5    13752.48    13317.26    227.78 o 
  -4  16   5     1356.32     1279.93     36.68 o 
  -3  16   5     2121.27     2101.72     47.30 o 
  -2  16   5    13908.09    13176.91    205.96 o 
  -1  16   5       58.72       46.83     16.36 o 
   0  16   5    14752.02    14381.29    189.83 o 
   1  16   5       92.59      103.10     17.37 o 
   2  16   5    12488.99    12301.33    164.91 o 
   3  16   5     1212.33     1109.37     30.72 o 
   4  16   5     1414.81     1355.41     37.43 o 
   5  16   5      904.48      853.14     32.93 o 
   6  16   5      526.57      498.69     40.38 o 
 -11  17   5     1789.95     1767.57    110.44 o 
 -10  17   5       19.40        2.60     30.57 o 
  -9  17   5     6361.66     6794.98    142.45 o 
  -8  17   5      396.31      341.00     32.26 o 
  -7  17   5     7066.71     7453.99    136.77 o 
  -6  17   5      777.34      841.83     34.38 o 
  -5  17   5     3218.40     3183.93     69.32 o 
  -4  17   5      444.65      450.85     26.93 o 
  -3  17   5     3388.75     3401.08     71.71 o 
  -2  17   5      524.71      432.77     25.85 o 
  -1  17   5     4387.22     4151.11     90.56 o 
   0  17   5       84.95       52.16     18.63 o 
   1  17   5     1355.19     1237.93     36.37 o 
   2  17   5      654.88      612.73     30.40 o 
   3  17   5      301.42      239.94     25.76 o 
   4  17   5     6401.65     6217.81     99.18 o 
   5  17   5        2.20      -22.70     22.70 o 
 -11  18   5     1384.17     1353.94     70.67 o 
 -10  18   5     6433.52     6630.65    142.95 o 
  -9  18   5       71.84       45.82     31.41 o 
  -8  18   5     5895.55     5958.00    190.42 o 
  -7  18   5     2342.69     2446.80     60.79 o 
  -6  18   5      428.88      523.49     30.71 o 
  -5  18   5    13073.98    12907.96    223.28 o 
  -4  18   5        2.63      -21.72     21.72 o 
  -3  18   5    12042.64    12638.89    219.25 o 
  -2  18   5      201.33      179.26     24.87 o 
  -1  18   5     1800.04     1789.96     50.59 o 
   0  18   5     2205.68     1999.09     48.14 o 
   1  18   5      594.91      614.46     33.12 o 
   2  18   5     4397.90     4175.86     78.24 o 
   3  18   5     6272.73     6461.83    109.87 o 
   4  18   5     2964.96     2998.36     64.84 o 
 -10  19   5     2921.72     3111.82     84.83 o 
  -9  19   5       30.32       13.00     41.88 o 
  -8  19   5     2075.77     2094.83     77.54 o 
  -7  19   5     3723.54     4000.03    115.98 o 
  -6  19   5     3392.81     3517.72     77.75 o 
  -5  19   5     3588.02     3563.92     88.80 o 
  -4  19   5     4391.41     4513.18    106.09 o 
  -3  19   5      911.17      900.62     37.28 o 
  -2  19   5     1795.60     1930.04     53.78 o 
  -1  19   5     6013.39     5950.05    114.51 o 
   0  19   5       57.60       22.75     23.59 o 
   1  19   5    14572.29    14412.55    222.43 o 
   2  19   5       84.02       52.42     24.34 o 
   3  19   5     4069.83     4146.98     79.96 o 
  -9  20   5      259.61      232.14     37.05 o 
  -8  20   5    10067.00    10199.22    258.14 o 
  -7  20   5       95.44       72.46     27.57 o 
  -6  20   5     7783.59     7827.05    145.48 o 
  -5  20   5     1062.98     1152.76     43.04 o 
  -4  20   5       85.76       40.02     27.20 o 
  -3  20   5     1526.00     1606.80     51.96 o 
  -2  20   5      304.51      247.94     29.47 o 
  -1  20   5     3661.29     3773.46     81.63 o 
   0  20   5     7198.04     7120.33    119.78 o 
   1  20   5        8.85       56.86     25.85 o 
  -7  21   5     1515.08     1621.66     58.58 o 
  -6  21   5     6070.02     6101.51    119.35 o 
  -5  21   5       27.30       -0.46     28.56 o 
  -4  21   5    10148.02    10215.67    184.20 o 
  -3  21   5       44.92        3.42     28.31 o 
  -2  21   5    10984.59    11059.70    197.78 o 
  -1  21   5      322.13      274.53     31.70 o 
  -1 -24   6     3648.14     3553.60    101.90 o 
   0 -24   6      306.37      232.43     30.74 o 
   1 -24   6     5869.94     6095.46    136.02 o 
   2 -24   6      131.16      131.05     28.89 o 
   3 -24   6     5447.59     5521.60    131.53 o 
   4 -24   6     1592.29     1422.91     63.97 o 
   5 -24   6       94.43       97.37     35.53 o 
   6 -24   6    11788.54    11478.19    259.86 o 
  -3 -23   6     8107.02     8203.90    226.24 o 
  -2 -23   6      771.92      815.41     38.92 o 
  -1 -23   6     9020.50     9050.71    191.49 o 
   0 -23   6       28.48        5.26     25.12 o 
   1 -23   6      261.69      270.84     28.10 o 
   2 -23   6       59.69       46.75     25.42 o 
   3 -23   6     1413.68     1443.28     86.38 o 
   4 -23   6     1154.95     1070.41     50.74 o 
   5 -23   6     7850.30     7761.74    181.71 o 
   6 -23   6      439.61      357.62     39.95 o 
   7 -23   6     3371.40     3361.88    120.68 o 
   8 -23   6     5965.48     6054.33    188.21 o 
  -4 -22   6    11745.25    12320.60    194.53 o 
  -3 -22   6      121.77      111.84     25.07 o 
  -2 -22   6     7906.81     7966.28    142.49 o 
  -1 -22   6     1281.17     1129.01     43.54 o 
   0 -22   6      130.57      103.06     25.22 o 
   1 -22   6     6771.52     6831.61    113.23 o 
   2 -22   6      951.44      825.52     43.34 o 
   3 -22   6     8677.86     8687.05    151.37 o 
   4 -22   6      125.86      130.83     31.23 o 
   5 -22   6     4515.47     4546.28    116.21 o 
   6 -22   6      427.85      364.14     36.07 o 
   7 -22   6     1735.08     1623.57     62.84 o 
   8 -22   6     3628.25     3683.05    102.24 o 
   9 -22   6     4786.79     4431.25    118.86 o 
  -5 -21   6     2886.99     2996.21     70.04 o 
  -4 -21   6      340.40      365.71     24.34 o 
  -3 -21   6       73.70       51.92     23.25 o 
  -2 -21   6      158.01      184.75     23.60 o 
  -1 -21   6     1507.06     1561.55     45.99 o 
   0 -21   6     4948.12     5128.67     88.74 o 
   1 -21   6      426.43      440.25     25.13 o 
   2 -21   6     4213.27     4200.84     82.11 o 
   3 -21   6      855.01      803.44     33.07 o 
   4 -21   6      828.54      726.18     41.18 o 
   5 -21   6     9382.38     9220.04    207.95 o 
   6 -21   6      112.79       99.86     29.73 o 
   7 -21   6     7642.84     7808.07    181.68 o 
   8 -21   6       13.52      -14.10     31.84 o 
   9 -21   6     5491.60     5257.93    134.48 o 
  10 -21   6      452.62      361.74     55.48 o 
  -6 -20   6      115.03      110.62     23.58 o 
  -5 -20   6       53.58       61.17     21.47 o 
  -4 -20   6     9115.30     9379.89    139.65 o 
  -3 -20   6       19.99       15.72     18.06 o 
  -2 -20   6    12664.83    12789.05    197.10 o 
  -1 -20   6       27.77       54.08     20.18 o 
   0 -20   6     6787.75     6515.93    106.76 o 
   1 -20   6      337.07      404.49     25.59 o 
   2 -20   6      654.90      593.35     35.87 o 
   3 -20   6     5900.23     6010.08     98.97 o 
   4 -20   6     9770.85     9747.10    170.14 o 
   5 -20   6     1782.73     1794.17     53.00 o 
   6 -20   6    10433.15    10364.05    228.37 o 
   7 -20   6      276.00      313.60     27.97 o 
   8 -20   6     1068.02     1079.85     49.32 o 
   9 -20   6     4926.91     4778.72    123.10 o 
  10 -20   6       13.28        4.21     50.15 o 
  -7 -19   6      294.18      278.32     26.38 o 
  -6 -19   6      867.52      769.88     30.50 o 
  -5 -19   6     9245.38     9204.78    137.48 o 
  -4 -19   6     3289.37     3248.60     58.58 o 
  -3 -19   6     6485.47     6529.54    100.25 o 
  -2 -19   6      585.51      546.08     20.37 o 
  -1 -19   6     5132.80     5369.43     83.90 o 
   0 -19   6     1608.25     1735.03     40.86 o 
   1 -19   6     1237.17     1187.24     33.75 o 
   2 -19   6    21200.88    20925.26    310.54 o 
   3 -19   6        9.97      -14.48     16.96 o 
   4 -19   6     9571.37     9646.17    167.69 o 
   5 -19   6        1.90       -7.78     20.40 o 
   6 -19   6       17.40        8.66     28.46 o 
   7 -19   6      368.53      343.39     27.48 o 
   8 -19   6      200.50      205.75     26.51 o 
   9 -19   6     2315.11     2189.80     72.13 o 
  10 -19   6     3124.65     3103.70     92.09 o 
  11 -19   6      705.09      724.79     52.22 o 
  -8 -18   6      443.06      440.95     28.68 o 
  -7 -18   6     7892.72     8216.71    126.40 o 
  -6 -18   6     3182.61     3479.19     63.43 o 
  -5 -18   6     6882.29     7231.34    110.60 o 
  -4 -18   6      201.68      159.77     19.36 o 
  -3 -18   6      255.97      260.59     22.17 o 
  -2 -18   6       47.72       73.59     14.13 o 
  -1 -18   6     4294.32     3967.35     65.67 o 
   0 -18   6       77.11       96.44     14.62 o 
   1 -18   6     6887.80     7004.12    111.32 o 
   2 -18   6     1562.48     1559.63     36.78 o 
   3 -18   6     6052.26     6036.78    105.91 o 
   4 -18   6     8297.77     8456.98    148.02 o 
   5 -18   6      129.98      148.80     20.63 o 
   6 -18   6    11567.67    11380.96    252.45 o 
   7 -18   6      499.96      382.45     26.45 o 
   8 -18   6     9863.05     9619.75    250.95 o 
   9 -18   6      238.44      261.56     28.43 o 
  10 -18   6     2134.13     2022.70     70.87 o 
  11 -18   6     1194.01     1138.30     71.69 o 
  -9 -17   6      654.06      624.88     77.07 o 
  -8 -17   6     8190.21     8233.45    126.85 o 
  -7 -17   6      779.22      798.11     36.48 o 
  -6 -17   6    11110.29    11327.54    165.17 o 
  -5 -17   6     3494.86     3465.70     60.82 o 
  -4 -17   6      292.22      337.90     21.56 o 
  -3 -17   6    12616.21    12757.59    174.67 o 
  -2 -17   6      620.70      508.58     18.33 o 
  -1 -17   6     9400.53     9445.19    127.30 o 
   0 -17   6     1388.07     1314.15     47.66 o 
   1 -17   6    14357.41    14640.60    204.10 o 
   2 -17   6    13866.99    13945.14    208.74 o 
   3 -17   6      984.86     1048.16     30.07 o 
   4 -17   6     6455.91     6421.06    114.38 o 
   5 -17   6    14221.83    13858.42    286.61 o 
   6 -17   6     2514.77     2243.45     84.41 o 
   7 -17   6     4318.60     4182.84    106.99 o 
   8 -17   6     2070.91     2086.11     55.94 o 
   9 -17   6     4645.00     4525.22    124.00 o 
  10 -17   6     6862.61     6813.82    196.60 o 
  11 -17   6       91.12       98.53     39.25 o 
  12 -17   6    14388.24    14307.93    587.09 o 
  -9 -16   6      102.55      103.30     30.75 o 
  -8 -16   6     1816.90     2115.35     48.61 o 
  -7 -16   6      248.96      198.73     21.95 o 
  -6 -16   6     1718.36     1770.34     41.17 o 
  -5 -16   6     3838.10     3880.22     71.87 o 
  -4 -16   6     7009.04     7271.82    111.49 o 
  -3 -16   6      164.32      148.84     14.38 o 
  -2 -16   6     4702.99     4867.64     67.69 o 
  -1 -16   6      518.74      560.49     18.50 o 
   0 -16   6     5896.49     5822.43     80.99 o 
   1 -16   6    24293.54    23940.86    327.18 o 
   2 -16   6     2207.45     2225.68     39.34 o 
   3 -16   6    40308.01    40746.79    592.14 o 
   4 -16   6       91.81       80.74     15.83 o 
   5 -16   6    14354.31    14738.50    273.64 o 
   6 -16   6     1911.81     1974.17     49.62 o 
   7 -16   6        7.69       33.43     19.24 o 
   8 -16   6     2936.48     2637.22     63.50 o 
   9 -16   6     3825.54     3729.02     84.25 o 
  10 -16   6       89.44       47.43     26.02 o 
  11 -16   6     7321.32     7593.98    217.83 o 
  12 -16   6      248.01      242.65     62.34 o 
 -10 -15   6     1496.63     1560.98     57.95 o 
  -9 -15   6     1349.26     1118.07     43.08 o 
  -8 -15   6    10202.23    10073.79    160.60 o 
  -7 -15   6        5.91      -10.32     18.80 o 
  -6 -15   6    20203.67    19846.98    276.96 o 
  -5 -15   6      328.53      376.94     19.88 o 
  -4 -15   6    21629.81    21990.82    284.98 o 
  -3 -15   6     3014.72     3025.05     45.15 o 
  -2 -15   6      986.79      975.43     21.83 o 
  -1 -15   6    10810.94    10909.32    143.96 o 
   0 -15   6    12142.38    12316.23    171.89 o 
   1 -15   6      734.31      803.75     29.78 o 
   2 -15   6    17557.63    17445.51    239.80 o 
   3 -15   6     2309.74     2515.85     42.26 o 
   4 -15   6     2282.81     2322.88     48.61 o 
   5 -15   6    16200.83    15705.73    290.06 o 
   6 -15   6      688.31      699.07     42.21 o 
   7 -15   6    21206.15    21516.75    431.55 o 
   8 -15   6       27.49       49.58     20.04 o 
   9 -15   6     6137.79     6122.88    134.80 o 
  10 -15   6      170.19      169.87     26.18 o 
  11 -15   6     1625.53     1541.52    112.20 o 
  12 -15   6     4134.34     3789.13    128.84 o 
 -10 -14   6     4523.69     4615.40    106.95 o 
  -9 -14   6     6856.41     6788.70    133.47 o 
  -8 -14   6     2756.75     2800.01     64.03 o 
  -7 -14   6     7744.25     7617.08    126.04 o 
  -6 -14   6      920.25      730.25     25.31 o 
  -5 -14   6     6685.41     6533.97     92.01 o 
  -4 -14   6     9882.98    10035.35    134.73 o 
  -3 -14   6      424.66      378.92     14.36 o 
  -2 -14   6    19423.96    19096.79    233.03 o 
  -1 -14   6      874.20      969.47     20.69 o 
   0 -14   6    38411.78    38890.06    526.00 o 
   1 -14   6     1873.94     1889.64     33.69 o 
   2 -14   6     3409.29     3649.79     55.84 o 
   3 -14   6     1328.53     1468.91     28.34 o 
   4 -14   6     3478.74     3498.31     65.63 o 
   5 -14   6     6100.03     6195.39    120.07 o 
   6 -14   6     4293.01     4366.85     88.55 o 
   7 -14   6     1564.63     1744.65     45.62 o 
   8 -14   6     3889.91     4155.77    119.09 o 
   9 -14   6     6185.95     5847.98    119.75 o 
  10 -14   6     1080.59     1175.98     51.40 o 
  11 -14   6    13320.58    13101.25    354.05 o 
  12 -14   6       55.06      101.61     41.58 o 
  13 -14   6    11674.70    12205.48    346.81 o 
 -11 -13   6    12252.77    13001.63    224.23 o 
 -10 -13   6        9.89       31.93     23.81 o 
  -9 -13   6    14959.38    14146.18    217.99 o 
  -8 -13   6      328.96      323.60     23.84 o 
  -7 -13   6     4570.55     4270.45     87.18 o 
  -6 -13   6     5335.71     5010.74     84.62 o 
  -5 -13   6      944.06      997.64     25.54 o 
  -4 -13   6     1584.06     1593.73     27.21 o 
  -3 -13   6     6014.61     6012.64     74.39 o 
  -2 -13   6      116.08       97.92      8.46 o 
  -1 -13   6    31619.57    31248.94    375.33 o 
   0 -13   6    20687.10    20099.70    274.50 o 
   1 -13   6     1522.01     1239.47     30.51 o 
   2 -13   6    39340.05    40295.75    507.66 o 
   3 -13   6      381.12      351.75     13.32 o 
   4 -13   6    17850.15    18535.50    279.45 o 
   5 -13   6     6131.52     6240.76    119.75 o 
   6 -13   6    23306.02    22295.65    407.07 o 
   7 -13   6     6144.89     6402.11    125.68 o 
   8 -13   6     1020.62     1121.62     37.77 o 
   9 -13   6     4200.07     4443.80    137.42 o 
  10 -13   6     6140.36     6155.85    146.11 o 
  11 -13   6     1012.57      920.17     63.47 o 
  12 -13   6     4198.64     4005.85    159.81 o 
  13 -13   6      422.23      523.78    121.27 o 
 -11 -12   6      616.39      652.26     35.94 o 
 -10 -12   6     5864.78     6446.71    120.53 o 
  -9 -12   6     2081.69     1989.85     64.19 o 
  -8 -12   6       27.05       78.29     21.29 o 
  -7 -12   6    32115.54    31545.97    464.34 o 
  -6 -12   6     1129.01      976.99     31.27 o 
  -5 -12   6    11432.64    11102.78    146.49 o 
  -4 -12   6     1487.45     1525.52     31.15 o 
  -3 -12   6     8350.96     8069.23    103.43 o 
  -2 -12   6     6563.62     6511.49     75.62 o 
  -1 -12   6     1040.11     1092.25     20.07 o 
   0 -12   6    45277.98    43985.17    592.89 o 
   1 -12   6    26553.46    27651.47    375.01 o 
   2 -12   6     6406.30     6603.32     90.30 o 
   3 -12   6    12033.08    11813.04    143.41 o 
   4 -12   6     2097.52     2072.49     35.98 o 
   5 -12   6     7009.79     7068.54    119.17 o 
   6 -12   6    18498.28    18288.58    334.82 o 
   7 -12   6      552.74      528.70     23.09 o 
   8 -12   6    33455.38    32530.99    593.17 o 
   9 -12   6     4410.34     4397.02    107.27 o 
  10 -12   6    12789.01    12787.32    244.44 o 
  11 -12   6     3684.04     3714.53    251.61 o 
  12 -12   6      861.48      922.52     60.09 o 
  13 -12   6     2367.12     2384.61    100.94 o 
 -12 -11   6    10083.26    10531.85    186.26 o 
 -11 -11   6       73.55       92.84     27.04 o 
 -10 -11   6       42.30       69.80     25.22 o 
  -9 -11   6     3698.39     3997.36     79.77 o 
  -8 -11   6    11926.62    11727.92    180.36 o 
  -7 -11   6     4743.40     4516.30     77.21 o 
  -6 -11   6     4602.67     4877.42     70.41 o 
  -5 -11   6       34.26       56.95     13.10 o 
  -4 -11   6     6537.05     6613.88     80.59 o 
  -3 -11   6    16695.77    17049.71    187.89 o 
  -2 -11   6      164.42      249.03      9.71 o 
  -1 -11   6   106810.44   109353.05   1299.82 o 
   0 -11   6      493.04      473.63     14.87 o 
   1 -11   6    40956.82    42336.75    502.74 o 
   2 -11   6     6625.44     6378.52     78.75 o 
   3 -11   6     2696.68     2537.44     36.03 o 
   4 -11   6    17810.26    18468.57    299.57 o 
   5 -11   6      699.85      659.03     16.82 o 
   6 -11   6     5183.88     5374.27     85.54 o 
   7 -11   6    17052.37    17345.48    286.61 o 
   8 -11   6        8.19       32.10     16.36 o 
   9 -11   6     1346.46     1244.52     59.87 o 
  10 -11   6     4207.08     4416.11     97.16 o 
  11 -11   6       17.31       28.52     28.28 o 
  12 -11   6     9299.65     8716.79    202.79 o 
  13 -11   6       43.72       -4.02     47.67 o 
 -12 -10   6     6344.91     6380.21    139.48 o 
 -11 -10   6       29.06       24.41     25.85 o 
 -10 -10   6    18175.66    17754.70    295.05 o 
  -9 -10   6      458.01      414.15     24.13 o 
  -8 -10   6     7743.17     8014.66    126.91 o 
  -7 -10   6    18647.15    18497.10    275.68 o 
  -6 -10   6      187.65      213.38     14.88 o 
  -5 -10   6    13747.41    14268.17    165.85 o 
  -4 -10   6     1777.99     1786.73     27.06 o 
  -3 -10   6     3239.95     3284.75     38.58 o 
  -2 -10   6     6623.48     6534.42     68.17 o 
  -1 -10   6     1898.46     1948.37     31.21 o 
   0 -10   6     3013.46     3003.02     41.69 o 
   1 -10   6    23251.12    24037.06    286.79 o 
   2 -10   6      561.55      586.68     12.29 o 
   3 -10   6    50096.48    51495.87    644.38 o 
   4 -10   6     7749.75     7858.90    118.85 o 
   5 -10   6    33047.16    32807.80    507.72 o 
   6 -10   6     1445.63     1618.20     31.62 o 
   7 -10   6      283.78      295.95     17.91 o 
   8 -10   6    11663.84    11136.35    210.76 o 
   9 -10   6      320.87      244.71     23.21 o 
  10 -10   6    27220.30    27015.59    500.52 o 
  11 -10   6     2668.19     2734.58     80.26 o 
  12 -10   6     1170.47     1258.89     56.15 o 
  13 -10   6     2945.44     2899.85    126.25 o 
 -13  -9   6     1167.96     1330.59    102.00 o 
 -12  -9   6     5052.67     5273.46    103.43 o 
 -11  -9   6     7185.43     7143.36    119.36 o 
 -10  -9   6     2762.67     2777.59     57.40 o 
  -9  -9   6     3990.44     3311.32     62.49 o 
  -8  -9   6     4046.12     4031.46     65.77 o 
  -7  -9   6      601.66      522.96     18.80 o 
  -6  -9   6    29957.49    29792.32    357.73 o 
  -5  -9   6      544.18      624.37     20.11 o 
  -4  -9   6    38034.76    37446.42    424.58 o 
  -3  -9   6     2235.40     2190.46     30.03 o 
  -2  -9   6    23902.99    25083.09    261.84 o 
  -1  -9   6    17793.74    18622.74    252.17 o 
   0  -9   6      442.92      422.11     15.15 o 
   1  -9   6    24646.94    25658.23    321.89 o 
   2  -9   6    13682.56    14748.77    186.39 o 
   3  -9   6     5739.43     6251.16     82.35 o 
   4  -9   6     4861.91     5483.13     95.04 o 
   5  -9   6     3206.43     3133.11     44.12 o 
   6  -9   6      638.01      426.28     13.47 o 
   7  -9   6    10756.94    11256.82    189.09 o 
   8  -9   6       31.88       77.11     16.94 o 
   9  -9   6    34224.40    34241.30    628.54 o 
  10  -9   6      592.14      512.22     29.14 o 
  11  -9   6     9214.37     9355.51    248.58 o 
  12  -9   6     1227.95     1074.27     51.47 o 
  13  -9   6      192.42      119.00     46.48 o 
 -13  -8   6    12274.42    11973.23    207.74 o 
 -12  -8   6      218.49      186.84     24.89 o 
 -11  -8   6     2088.61     2220.78     67.00 o 
 -10  -8   6      984.78      741.47     31.63 o 
  -9  -8   6      260.00      304.80     19.74 o 
  -8  -8   6    16432.75    15352.34    235.06 o 
  -7  -8   6      563.67      563.69     18.38 o 
  -6  -8   6       77.17      102.83     11.49 o 
  -5  -8   6     6862.14     6426.38     86.76 o 
  -4  -8   6    14135.79    14596.14    177.41 o 
  -3  -8   6     9116.76     8776.05    107.90 o 
  -2  -8   6    46724.09    46990.73    507.75 o 
  -1  -8   6       71.79       34.51      5.93 o 
   0  -8   6    11142.39    10762.86    145.96 o 
   1  -8   6     2246.32     2053.65     28.45 o 
   2  -8   6    58236.06    62005.97   1233.93 o 
   3  -8   6    18993.35    20995.00    269.24 o 
   4  -8   6       26.75       76.11      5.97 o 
   5  -8   6    27972.05    28019.50    478.50 o 
   6  -8   6     3886.32     4075.72     61.00 o 
   7  -8   6    16118.80    16393.48    271.99 o 
   8  -8   6     2218.88     2134.91     46.62 o 
   9  -8   6     1181.60     1304.89     42.17 o 
  10  -8   6     1906.34     1908.39     53.25 o 
  11  -8   6     2222.22     2385.12     73.69 o 
  12  -8   6      675.55      594.97     54.78 o 
  13  -8   6    10143.40    10142.50    453.35 o 
 -13  -7   6     1288.57     1278.34     45.58 o 
 -12  -7   6       60.63       60.59     22.68 o 
 -11  -7   6     9087.38     9295.03    148.30 o 
 -10  -7   6        6.63        1.35     16.64 o 
  -9  -7   6    11647.34    11233.25    169.57 o 
  -8  -7   6      860.59      728.81     23.09 o 
  -7  -7   6    10292.73    10308.25    146.42 o 
  -6  -7   6     3993.18     3911.98     56.74 o 
  -5  -7   6     9074.73     9262.18    122.19 o 
  -4  -7   6    27405.90    26101.18    329.99 o 
  -3  -7   6     8635.02     7767.96    109.62 o 
  -2  -7   6    37368.21    37403.44    423.66 o 
  -1  -7   6    20871.12    22143.41    295.79 o 
   0  -7   6      695.89      959.13     18.07 o 
   1  -7   6      513.93      689.78     22.26 o 
   2  -7   6    11899.29    11329.64    229.63 o 
   3  -7   6     5762.09     6250.00    171.41 o 
   4  -7   6    33070.14    34017.96    463.24 o 
   5  -7   6    10952.02    11246.16    146.60 o 
   6  -7   6    19373.50    19255.57    394.09 o 
   7  -7   6     6578.62     6435.69    111.89 o 
   8  -7   6    10277.45    10125.02    173.28 o 
   9  -7   6    26640.35    26689.06    442.45 o 
  10  -7   6     1332.08     1374.54     56.60 o 
  11  -7   6     7911.67     8235.36    157.48 o 
  12  -7   6     3703.94     3674.49    102.44 o 
  13  -7   6     1973.33     1998.18     93.76 o 
 -13  -6   6     2973.18     2983.69     64.54 o 
 -12  -6   6     6305.33     6218.26    105.97 o 
 -11  -6   6     5846.88     5485.44     87.39 o 
 -10  -6   6     3416.55     3409.84     59.20 o 
  -9  -6   6      481.01      565.12     20.49 o 
  -8  -6   6     1206.20     1272.31     40.02 o 
  -7  -6   6     4544.41     4725.47     86.96 o 
  -6  -6   6     3745.82     3661.82     53.58 o 
  -5  -6   6    26228.30    24879.10    338.91 o 
  -4  -6   6     3398.78     3064.05     46.75 o 
  -3  -6   6    65189.11    64577.68    808.15 o 
  -2  -6   6     5539.17     5132.58     63.29 o 
  -1  -6   6    13759.61    14149.89    178.53 o 
   0  -6   6    24820.21    26554.57    380.04 o 
   1  -6   6      485.72      398.94     15.63 o 
   2  -6   6    35835.07    38047.24    758.25 o 
   3  -6   6     9155.23     8888.34    227.45 o 
   4  -6   6     2415.66     2663.22     39.94 o 
   5  -6   6     1102.19     1203.41     22.13 o 
   6  -6   6     4117.51     4260.44     68.75 o 
   7  -6   6     1922.38     1980.73     42.32 o 
   8  -6   6    11997.79    11890.85    216.87 o 
   9  -6   6        1.51        6.75     16.14 o 
  10  -6   6     7325.10     7496.10    141.25 o 
  11  -6   6       57.12       56.86     22.80 o 
  12  -6   6     9188.11     9029.33    400.37 o 
  13  -6   6     2534.25     2787.82    108.96 o 
 -14  -5   6    12665.35    13288.63    328.09 o 
 -13  -5   6       65.81       99.05     24.36 o 
 -12  -5   6     3424.24     3585.98     67.04 o 
 -11  -5   6      555.32      595.96     23.44 o 
 -10  -5   6     1889.72     1809.13     37.25 o 
  -9  -5   6    18128.03    17894.54    248.92 o 
  -8  -5   6     4247.56     3955.01     75.40 o 
  -7  -5   6      408.91      442.74     14.92 o 
  -6  -5   6     1145.97      967.05     21.80 o 
  -5  -5   6     4480.11     4637.83     63.83 o 
  -4  -5   6     2544.99     2977.00     42.79 o 
  -3  -5   6     6618.06     6362.76     83.27 o 
  -2  -5   6    12082.72    12341.84    148.08 o 
  -1  -5   6    32399.10    33141.65    416.12 o 
   0  -5   6    12350.64    11749.35    238.47 o 
   1  -5   6    25765.53    26242.31    525.17 o 
   2  -5   6     9009.74     8559.40    226.70 o 
   3  -5   6     9131.09     8952.94    122.84 o 
   4  -5   6     3174.73     3381.19     56.43 o 
   5  -5   6    10637.23    10518.72    239.21 o 
   6  -5   6    38976.14    39387.79    643.68 o 
   7  -5   6     1618.26     1724.74     48.54 o 
   8  -5   6    11955.62    11947.25    184.54 o 
   9  -5   6      367.30      341.42     18.46 o 
  10  -5   6        7.97       -6.02     17.02 o 
  11  -5   6      396.18      366.59     28.79 o 
  12  -5   6     2609.11     2517.07     99.34 o 
  13  -5   6     2361.55     2340.34    107.67 o 
 -14  -4   6      485.50      486.26     34.88 o 
 -13  -4   6     1834.85     1727.24     41.75 o 
 -12  -4   6      309.63      313.00     21.67 o 
 -11  -4   6      771.98      740.18     25.08 o 
 -10  -4   6    18243.09    17672.39    246.30 o 
  -9  -4   6     1194.01      987.86     27.96 o 
  -8  -4   6    11861.47    11152.19    147.87 o 
  -7  -4   6      872.96      745.14     27.52 o 
  -6  -4   6     6465.57     6423.78     95.31 o 
  -5  -4   6    12462.25    12302.43    159.33 o 
  -4  -4   6       17.56       81.95      9.81 o 
  -3  -4   6    52549.49    53410.43    632.28 o 
  -2  -4   6    10776.23    11545.37    132.08 o 
  -1  -4   6    11452.73    10858.08    129.96 o 
   0  -4   6     4510.82     4789.15     99.45 o 
   1  -4   6      457.21      587.63     18.87 o 
   2  -4   6      225.94      313.80     19.99 o 
   3  -4   6     9289.93     9601.15    159.70 o 
   4  -4   6    18953.72    20757.51    321.95 o 
   5  -4   6    47732.68    48923.36    678.71 o 
   6  -4   6     1407.99     1446.63     28.78 o 
   7  -4   6    16176.67    16194.81    239.37 o 
   8  -4   6     3624.20     3552.80     60.69 o 
   9  -4   6     6912.25     7055.41    150.71 o 
  10  -4   6     1917.98     2108.41     53.07 o 
  11  -4   6       33.14       34.05     20.53 o 
  12  -4   6    20810.43    19509.53    519.14 o 
  13  -4   6      394.51      349.32     51.29 o 
 -14  -3   6     1060.25     1025.55     47.02 o 
 -13  -3   6        2.17       37.65     23.35 o 
 -12  -3   6     6221.49     6198.36     90.97 o 
 -11  -3   6     1233.97     1176.16     33.19 o 
 -10  -3   6      648.85      688.98     24.35 o 
  -9  -3   6       88.34       70.25     14.66 o 
  -8  -3   6     4727.35     4292.59     74.47 o 
  -7  -3   6     3022.62     2963.79     48.76 o 
  -6  -3   6    10759.89     9988.73    139.78 o 
  -5  -3   6     3284.96     3015.06     47.70 o 
  -4  -3   6    67803.42    66573.95   1121.67 o 
  -3  -3   6      530.70      406.54      9.89 o 
  -2  -3   6    13613.80    13562.64    165.39 o 
  -1  -3   6     1018.80     1473.12     19.66 o 
   0  -3   6      878.93      692.87     12.60 o 
   1  -3   6    49193.75    50383.82   1293.48 o 
   3  -3   6    66565.11    69020.67    862.58 o 
   4  -3   6     3783.87     3940.01     55.98 o 
   5  -3   6    11530.30    11684.95    160.22 o 
   6  -3   6       18.04      110.73     11.61 o 
   7  -3   6     7666.38     8030.23    106.38 o 
   8  -3   6      239.19      231.80     12.72 o 
   9  -3   6     9355.14     9165.06    131.12 o 
  10  -3   6      583.90      543.93     21.74 o 
  11  -3   6     9685.98    10165.72    158.16 o 
  12  -3   6     4091.83     3947.90    109.46 o 
  13  -3   6     1163.44     1048.82     67.32 o 
 -14  -2   6       10.18       -0.18     26.76 o 
 -13  -2   6     7833.64     7917.47    130.81 o 
 -12  -2   6       79.15       43.55     19.75 o 
 -11  -2   6     7737.98     7052.03    107.04 o 
 -10  -2   6     4944.11     5118.06     80.59 o 
  -9  -2   6     1502.70     1621.19     35.68 o 
  -8  -2   6    15428.38    15858.61    309.36 o 
  -7  -2   6    14086.10    13362.81    279.32 o 
  -6  -2   6    13559.51    13000.39    183.52 o 
  -5  -2   6    11569.67    11220.16    158.93 o 
  -4  -2   6     8349.20     8315.94    118.67 o 
  -3  -2   6     7187.21     6831.84    104.20 o 
  -2  -2   6    12627.01    11930.14    154.38 o 
  -1  -2   6    13453.68    13147.82    144.95 o 
   0  -2   6    44852.41    47466.57    649.83 o 
   1  -2   6    19362.71    19710.26    291.96 o 
   2  -2   6    33206.69    34618.11    473.10 o 
   3  -2   6     8561.90     9161.61    137.40 o 
   4  -2   6     2427.11     2333.01     34.97 o 
   5  -2   6    57726.41    57553.75    687.45 o 
   6  -2   6      304.01      320.24     10.04 o 
   7  -2   6    20427.04    21173.94    271.67 o 
   8  -2   6     3335.96     3332.20     52.90 o 
   9  -2   6     2139.68     2165.66     39.39 o 
  10  -2   6      152.83      149.65     16.80 o 
  11  -2   6     1878.61     1860.70     68.42 o 
  12  -2   6      104.64      124.04     24.20 o 
  13  -2   6     8735.95     8778.82    251.56 o 
 -14  -1   6     2809.10     2704.90     65.45 o 
 -13  -1   6       28.83       33.69     22.43 o 
 -12  -1   6      651.36      642.57     26.17 o 
 -11  -1   6     9451.84     8946.57    131.53 o 
 -10  -1   6       13.56      -15.91     15.91 o 
  -9  -1   6    23120.48    21960.64    364.16 o 
  -8  -1   6    11187.67    10591.99    165.56 o 
  -7  -1   6    24554.58    22735.78    342.08 o 
  -6  -1   6     9665.80     9321.57    133.67 o 
  -5  -1   6    13755.13    13051.76    227.62 o 
  -4  -1   6    36033.70    36305.64    468.53 o 
  -3  -1   6     7520.32     7666.85    108.50 o 
  -2  -1   6    19927.45    19602.39    270.23 o 
  -1  -1   6     2103.93     1596.97     24.89 o 
   0  -1   6     5066.80     5497.93     64.78 o 
   1  -1   6      101.41      125.50      5.46 o 
   2  -1   6     4271.59     4569.34     55.83 o 
   3  -1   6     4702.18     5028.94     62.17 o 
   4  -1   6    34716.36    36117.40    409.38 o 
   5  -1   6      267.12      368.39      9.35 o 
   6  -1   6    36110.88    36465.98    414.92 o 
   7  -1   6       78.65      115.49     10.71 o 
   8  -1   6     3447.32     3755.50     59.01 o 
   9  -1   6     6169.65     6172.88     99.07 o 
  10  -1   6       94.65       50.71     16.34 o 
  11  -1   6    17368.01    18125.42    296.98 o 
  12  -1   6      404.84      429.28     30.86 o 
  13  -1   6     2328.30     2377.27    102.54 o 
 -15   0   6     1019.93     1012.03     48.83 o 
 -14   0   6      193.53      173.73     31.36 o 
 -13   0   6     3665.02     3831.79    110.64 o 
 -12   0   6      284.07      350.75     22.78 o 
 -11   0   6     4549.60     4379.36     96.81 o 
 -10   0   6     5886.80     5960.32    113.01 o 
  -9   0   6     4032.11     4013.86     78.41 o 
  -8   0   6      163.84      214.69     16.23 o 
  -7   0   6       62.45       97.16     13.03 o 
  -6   0   6     2075.12     1916.10     37.60 o 
  -5   0   6    23535.85    21423.78    320.66 o 
  -4   0   6     1570.52     1929.56     35.14 o 
  -3   0   6    21943.13    21363.32    295.56 o 
  -2   0   6     8260.73     7557.60    106.31 o 
  -1   0   6    34589.32    34599.62    445.17 o 
   0   0   6    34488.36    35562.94    431.99 o 
   1   0   6     1141.94     1156.89     17.62 o 
   2   0   6    67294.66    69457.12    825.14 o 
   3   0   6    16601.91    16905.67    202.81 o 
   4   0   6    10427.54    11136.06    142.76 o 
   5   0   6     1150.56     1097.99     19.01 o 
   6   0   6       16.82       52.46      8.14 o 
   7   0   6       45.75       71.24      9.46 o 
   8   0   6      417.01      428.34     17.00 o 
   9   0   6      218.21      230.28     17.05 o 
  10   0   6    13469.42    13783.29    252.03 o 
  11   0   6     1844.51     1976.06     53.89 o 
  12   0   6     5993.14     6083.83    251.68 o 
  13   0   6     3166.86     3210.31     94.96 o 
 -15   1   6     1503.86     1523.41     57.82 o 
 -14   1   6     9063.83     8925.65    159.90 o 
 -13   1   6       15.05       41.95     22.45 o 
 -12   1   6     5684.57     5773.43    100.47 o 
 -11   1   6     1154.20     1176.72     36.50 o 
 -10   1   6     3229.54     3116.64     66.02 o 
  -9   1   6     8774.01     8264.38    145.07 o 
  -8   1   6      783.14      944.50     27.96 o 
  -7   1   6    59699.04    58531.90    868.24 o 
  -6   1   6     6980.57     7327.49    115.30 o 
  -5   1   6    17220.89    15823.13    221.91 o 
  -4   1   6      864.36      889.52     19.42 o 
  -3   1   6     3726.83     4047.14     60.43 o 
  -2   1   6    10433.04    10945.37    142.36 o 
  -1   1   6    15012.92    15277.05    197.56 o 
   0   1   6      108.57       88.67      7.32 o 
   1   1   6   103511.51   105600.02   1414.27 o 
   2   1   6     5318.95     5786.81     75.18 o 
   3   1   6    28035.20    27675.34    349.56 o 
   4   1   6    16597.78    17169.83    218.60 o 
   5   1   6     8286.64     8898.77    115.99 o 
   6   1   6    17788.21    18277.85    234.07 o 
   7   1   6      554.46      529.55     15.62 o 
   8   1   6    18068.31    18782.40    304.13 o 
   9   1   6     1221.06     1337.46     36.85 o 
  10   1   6     3920.60     4296.65     89.57 o 
  11   1   6       14.55       -1.32     22.65 o 
  12   1   6     5033.76     5344.58    134.94 o 
 -15   2   6      715.30      728.91     39.26 o 
 -14   2   6     5858.73     5983.36    114.69 o 
 -13   2   6       93.29       85.33     25.01 o 
 -12   2   6      637.20      625.22     29.00 o 
 -11   2   6        2.40       29.70     19.79 o 
 -10   2   6     1981.61     2232.04     52.40 o 
  -9   2   6     4633.24     4675.98     98.78 o 
  -8   2   6    35155.69    34642.78    570.12 o 
  -7   2   6        2.18       -0.94     11.85 o 
  -6   2   6    66574.30    67464.26   1223.50 o 
  -5   2   6     6146.64     5694.67     91.28 o 
  -4   2   6     1142.19     1126.15     20.17 o 
  -3   2   6    22295.66    22810.47    313.49 o 
  -2   2   6     2764.16     2653.51     52.21 o 
  -1   2   6    48993.35    48947.93    672.31 o 
   0   2   6    30958.82    32834.81    451.28 o 
   1   2   6    41130.08    42652.89    571.14 o 
   2   2   6       77.64      131.51      7.26 o 
   3   2   6     6319.35     6583.00     86.06 o 
   4   2   6      274.09      308.36     10.22 o 
   5   2   6    18444.92    19338.54    246.66 o 
   6   2   6      122.54      150.00     10.45 o 
   7   2   6     9640.75     9616.20    137.29 o 
   8   2   6     5987.25     6294.04    109.20 o 
   9   2   6    10116.47    10350.57    192.67 o 
  10   2   6    14136.09    14885.05    272.28 o 
  11   2   6      389.83      318.66     28.66 o 
  12   2   6     9628.96     9752.56    226.71 o 
 -15   3   6     3964.68     3920.33     85.18 o 
 -14   3   6     3314.01     3233.25     94.88 o 
 -13   3   6      234.21      291.20     29.63 o 
 -12   3   6    15027.32    14963.99    257.14 o 
 -11   3   6       70.58        3.98     20.45 o 
 -10   3   6    20024.79    19760.81    329.68 o 
  -9   3   6     2828.34     2989.63     62.38 o 
  -8   3   6     3768.25     3501.67     68.65 o 
  -7   3   6     2466.79     2078.33     45.38 o 
  -6   3   6     7562.93     7368.82    108.03 o 
  -5   3   6    17614.04    18056.85    251.74 o 
  -4   3   6    17963.30    18315.00    253.57 o 
  -3   3   6      518.28      475.62     21.06 o 
  -2   3   6    33441.27    33162.23    456.16 o 
  -1   3   6    38754.70    40303.78    557.67 o 
   0   3   6    38177.25    37972.53    521.50 o 
   1   3   6    47743.19    47833.82    601.99 o 
   2   3   6      886.87      877.73     17.46 o 
   3   3   6    61506.91    59772.45    752.02 o 
   4   3   6      775.09      737.48     17.13 o 
   5   3   6     6757.03     7263.68     96.56 o 
   6   3   6      147.89      121.14     11.13 o 
   7   3   6      510.07      499.93     18.33 o 
   8   3   6     1340.35     1509.06     42.45 o 
   9   3   6    20398.46    21283.76    383.19 o 
  10   3   6     1687.76     1831.21     52.67 o 
  11   3   6    13332.49    13753.08    255.30 o 
  12   3   6       12.11       -8.57     32.33 o 
 -15   4   6     1097.59     1091.71     49.89 o 
 -14   4   6     2986.29     3052.01     82.24 o 
 -13   4   6    14623.69    14423.45    280.96 o 
 -12   4   6     1387.44     1487.99     50.65 o 
 -11   4   6    14258.06    14115.76    240.54 o 
 -10   4   6      784.03      727.15     35.18 o 
  -9   4   6    11549.00    11142.67    190.85 o 
  -8   4   6    27197.63    26153.45    430.01 o 
  -7   4   6     2286.44     2506.08     47.30 o 
  -6   4   6    66733.05    66566.48   1071.44 o 
  -5   4   6     2158.75     2163.68     35.66 o 
  -4   4   6    39875.32    39966.50    684.47 o 
  -3   4   6     2580.18     2511.95     39.46 o 
  -2   4   6        4.77       34.99      9.53 o 
  -1   4   6     5894.70     6088.33     87.72 o 
   0   4   6    45963.04    47412.34    596.13 o 
   1   4   6     9804.44    10668.74    137.43 o 
   2   4   6   100946.66   101214.16   1350.72 o 
   3   4   6     4604.30     4518.15     61.66 o 
   4   4   6    19717.49    19014.78    243.25 o 
   5   4   6    25804.19    26264.68    334.83 o 
   6   4   6     4608.21     4695.04     70.37 o 
   7   4   6    15926.91    15974.76    220.66 o 
   8   4   6      314.46      262.96     22.27 o 
   9   4   6    11074.72    11352.01    211.28 o 
  10   4   6      185.47      137.81     34.03 o 
  11   4   6      499.86      456.56     32.59 o 
  12   4   6      672.97      702.29     45.67 o 
 -15   5   6     3979.17     4029.76    100.59 o 
 -14   5   6      486.82      488.72     38.58 o 
 -13   5   6     3886.05     3692.74     90.32 o 
 -12   5   6      287.28      334.64     31.61 o 
 -11   5   6       10.46       44.85     20.84 o 
 -10   5   6     1727.14     1759.22     72.56 o 
  -9   5   6    10579.25    10552.19    181.36 o 
  -8   5   6       56.80       71.16     15.51 o 
  -7   5   6    21858.33    21604.12    325.45 o 
  -6   5   6      228.87      160.11     10.71 o 
  -5   5   6     9468.29     9122.84    121.43 o 
  -4   5   6    53102.79    54060.10    692.27 o 
  -3   5   6     1320.31     1206.45     21.74 o 
  -2   5   6    87082.49    86288.21   1331.40 o 
  -1   5   6     1458.74     1730.59     29.68 o 
   0   5   6    13614.18    12903.51    165.65 o 
   1   5   6      204.62      183.71      9.14 o 
   2   5   6      209.29      195.36     10.11 o 
   3   5   6       67.27       91.98     10.04 o 
   4   5   6     3229.07     3159.63     46.15 o 
   5   5   6      237.82      241.80     12.58 o 
   6   5   6     9985.62     9918.04    139.84 o 
   7   5   6       57.64       48.00     16.38 o 
   8   5   6     9477.28     9744.02    183.03 o 
   9   5   6    13132.64    13267.90    244.96 o 
  10   5   6      436.25      415.86     30.10 o 
  11   5   6     5908.99     5950.19    123.08 o 
 -15   6   6       69.04       53.50     32.97 o 
 -14   6   6     2864.43     2905.87     79.30 o 
 -13   6   6     7970.49     7995.87    165.65 o 
 -12   6   6        8.98       36.34     44.17 o 
 -11   6   6    28423.45    27778.58    459.79 o 
 -10   6   6      137.35      202.17     21.82 o 
  -9   6   6    26123.28    25660.69    423.33 o 
  -8   6   6     1219.66     1260.28     36.18 o 
  -7   6   6      416.76      424.60     15.24 o 
  -6   6   6     5462.67     5498.29     77.07 o 
  -5   6   6     3736.08     3841.11     55.34 o 
  -4   6   6      573.47      663.66     24.25 o 
  -3   6   6    79269.08    80353.77   1027.51 o 
  -2   6   6      390.04      479.06     13.67 o 
  -1   6   6    19612.60    19593.35    254.02 o 
   0   6   6     1011.21     1060.98     20.22 o 
   1   6   6      969.77      879.09     16.57 o 
   2   6   6    39247.77    38117.50    481.46 o 
   3   6   6     5277.47     5055.74     73.81 o 
   4   6   6    33629.54    33339.74    651.87 o 
   5   6   6     1020.65     1012.97     26.00 o 
   6   6   6     5021.35     5201.46     84.14 o 
   7   6   6      754.24      723.06     26.88 o 
   8   6   6     4388.04     4593.04     95.14 o 
   9   6   6     4250.47     4528.59     96.95 o 
  10   6   6     4263.00     4466.01    120.40 o 
  11   6   6     1115.91     1116.29     54.93 o 
 -15   7   6      272.59      315.38     37.25 o 
 -14   7   6     1319.11     1233.15     51.62 o 
 -13   7   6     2468.09     2291.71     68.23 o 
 -12   7   6    13340.43    12749.35    287.75 o 
 -11   7   6     1864.70     1717.71     65.44 o 
 -10   7   6    19256.09    18770.87    314.29 o 
  -9   7   6     4702.03     4861.47    133.89 o 
  -8   7   6     5636.51     6000.62     98.17 o 
  -7   7   6    23267.51    23062.01    300.37 o 
  -6   7   6     1631.43     1631.18     29.58 o 
  -5   7   6    35814.32    35396.45    456.28 o 
  -4   7   6       62.82       80.05      9.92 o 
  -3   7   6    12282.83    12460.05    163.70 o 
  -2   7   6     2716.35     2931.89     43.55 o 
  -1   7   6     1573.67     1377.66     24.59 o 
   0   7   6     4574.79     4118.36     53.96 o 
   1   7   6     5077.34     5366.31     73.15 o 
   2   7   6     1385.40     1550.39     27.40 o 
   3   7   6    10845.70    10980.71    152.91 o 
   4   7   6      261.21      279.29     14.03 o 
   5   7   6     6378.56     6499.22    102.19 o 
   6   7   6    11434.71    11592.24    175.57 o 
   7   7   6      752.25      711.29     27.41 o 
   8   7   6    35124.53    36320.76    646.98 o 
   9   7   6        2.63       -9.86     24.66 o 
  10   7   6     3541.84     3635.03     84.97 o 
  11   7   6       80.04       58.51     37.01 o 
 -14   8   6     6754.59     6825.73    148.05 o 
 -13   8   6       11.26       33.80     27.82 o 
 -12   8   6     8706.25     8786.17    207.09 o 
 -11   8   6       58.76       48.21     24.90 o 
 -10   8   6      946.35      864.53     50.69 o 
  -9   8   6     3078.90     3180.28     66.38 o 
  -8   8   6     6625.12     6679.88    108.33 o 
  -7   8   6     2177.47     2275.49     41.64 o 
  -6   8   6     4105.85     4491.15     64.86 o 
  -5   8   6     7271.35     7187.10     98.00 o 
  -4   8   6    20553.83    20756.87    292.38 o 
  -3   8   6    30505.94    31126.32    401.51 o 
  -2   8   6      293.06      332.60     12.59 o 
  -1   8   6    54502.47    51968.41    809.10 o 
   0   8   6      232.26      231.97     10.64 o 
   1   8   6    17437.09    17828.98    225.39 o 
   2   8   6    12606.62    11809.27    145.49 o 
   3   8   6      531.27      574.07     16.69 o 
   4   8   6      602.66      573.20     20.57 o 
   5   8   6     2592.56     2554.59     48.28 o 
   6   8   6     5037.93     5144.59     84.50 o 
   7   8   6    18258.81    18244.60    350.61 o 
   8   8   6      141.73      157.47     26.23 o 
   9   8   6      363.12      397.40     30.51 o 
  10   8   6     2946.86     3031.01     75.90 o 
 -14   9   6     1199.40     1195.06     50.89 o 
 -13   9   6     1623.03     1659.75     69.97 o 
 -12   9   6     6575.41     6479.63    160.36 o 
 -11   9   6      250.38      181.36     38.46 o 
 -10   9   6    25730.37    25280.99    471.29 o 
  -9   9   6     3295.18     3408.96     63.57 o 
  -8   9   6    13053.11    13816.84    212.25 o 
  -7   9   6     6643.45     6532.90     97.73 o 
  -6   9   6      903.30      855.43     23.54 o 
  -5   9   6     3249.62     3170.03     51.59 o 
  -4   9   6    11129.19    11496.39    152.69 o 
  -3   9   6    19988.95    20198.19    262.84 o 
  -2   9   6    30939.94    31380.02    428.27 o 
  -1   9   6     1929.59     2066.57     34.32 o 
   0   9   6    14438.42    13953.01    162.07 o 
   1   9   6    20752.77    21358.05    245.47 o 
   2   9   6     2290.98     2418.96     44.87 o 
   3   9   6    17536.71    17312.64    237.81 o 
   4   9   6      731.39      635.11     20.16 o 
   5   9   6    20478.53    20306.51    300.14 o 
   6   9   6       19.34        8.39     16.84 o 
   7   9   6     5434.77     5407.88     99.71 o 
   8   9   6     4165.85     4406.73     95.17 o 
   9   9   6      351.55      339.60     31.05 o 
  10   9   6     4935.28     4937.29    126.05 o 
 -14  10   6      381.73      436.58     50.65 o 
 -13  10   6     1508.04     1604.56    109.45 o 
 -12  10   6     3415.14     3308.77     98.93 o 
 -11  10   6     9483.35     9679.94    318.23 o 
 -10  10   6      406.54      355.12     29.36 o 
  -9  10   6     3531.39     3564.68     66.08 o 
  -8  10   6    14600.08    13961.28    210.61 o 
  -7  10   6       57.36       42.94     17.84 o 
  -6  10   6    19908.42    20584.70    287.71 o 
  -5  10   6      499.71      512.35     18.13 o 
  -4  10   6    18258.65    18997.90    248.81 o 
  -3  10   6      139.69      208.99     13.76 o 
  -2  10   6     7630.91     7652.46    111.31 o 
  -1  10   6    11020.16    10606.37    164.19 o 
   0  10   6     2055.33     1893.08     32.66 o 
   1  10   6      268.49      300.92     12.44 o 
   2  10   6     3313.98     3243.70     49.16 o 
   3  10   6       84.88       77.92     12.42 o 
   4  10   6      760.27      731.50     22.62 o 
   5  10   6     1941.43     2032.47     40.74 o 
   6  10   6       48.55       25.49     18.59 o 
   7  10   6    15291.62    15293.64    259.52 o 
   8  10   6        1.13      -22.13     25.35 o 
   9  10   6     7258.06     7705.81    154.21 o 
 -14  11   6      267.41      268.03     36.21 o 
 -13  11   6     9604.50     9898.74    235.67 o 
 -12  11   6        2.02        7.79     33.83 o 
 -11  11   6      785.19      662.47     44.05 o 
 -10  11   6     3471.86     3578.55     84.41 o 
  -9  11   6     1436.98     1530.66     43.86 o 
  -8  11   6     4747.03     4700.30     75.43 o 
  -7  11   6    23933.24    24203.30    337.37 o 
  -6  11   6     1116.86     1091.02     31.24 o 
  -5  11   6    14140.94    14148.86    200.49 o 
  -4  11   6     4744.86     4551.04     70.93 o 
  -3  11   6      159.53      170.43     13.80 o 
  -2  11   6    10910.58    11209.88    159.76 o 
  -1  11   6     1273.52     1433.65     28.48 o 
   0  11   6    23548.54    22566.87    288.59 o 
   1  11   6      506.34      464.26     16.80 o 
   2  11   6     4699.39     4703.17     67.77 o 
   3  11   6     5844.49     5875.03     88.48 o 
   4  11   6       94.06       54.97     15.31 o 
   5  11   6     6663.40     6592.66     99.54 o 
   6  11   6     5861.02     5906.79     91.47 o 
   7  11   6     7514.31     7381.05    131.93 o 
   8  11   6     2724.83     2652.99     68.83 o 
   9  11   6      104.95       82.13     31.56 o 
 -14  12   6     5352.72     5615.10    150.77 o 
 -13  12   6      540.94      554.83     47.47 o 
 -12  12   6       83.20      113.31     37.33 o 
 -11  12   6    10942.42    10818.86    248.05 o 
 -10  12   6     1049.99     1136.37     77.75 o 
  -9  12   6    13776.71    14501.54    257.16 o 
  -8  12   6      120.56      114.45     19.18 o 
  -7  12   6     7041.94     6812.90    103.46 o 
  -6  12   6      359.25      341.00     18.60 o 
  -5  12   6     3549.25     3950.19     63.95 o 
  -4  12   6     2396.55     2226.66     41.53 o 
  -3  12   6     1427.55     1337.35     31.27 o 
  -2  12   6     3166.34     2915.76     50.02 o 
  -1  12   6     6072.43     6224.46     92.17 o 
   0  12   6      857.50      855.76     22.55 o 
   1  12   6      936.44      806.63     24.28 o 
   2  12   6     3977.43     3681.81     56.50 o 
   3  12   6     1359.11     1335.57     30.95 o 
   4  12   6    21083.11    20723.56    286.16 o 
   5  12   6      704.13      652.49     25.38 o 
   6  12   6     8201.42     8335.83    134.24 o 
   7  12   6      180.14       75.26     24.06 o 
   8  12   6     1998.04     1949.17     55.76 o 
 -13  13   6     2593.76     2537.55    137.02 o 
 -12  13   6     5222.15     5234.96    138.57 o 
 -11  13   6       85.93       65.77     28.76 o 
 -10  13   6     4589.83     4312.97     97.63 o 
  -9  13   6       17.30       -5.42     24.55 o 
  -8  13   6      682.12      742.15     40.18 o 
  -7  13   6     9105.01     9522.64    140.29 o 
  -6  13   6      195.93      145.93     16.79 o 
  -5  13   6    18917.87    18999.27    283.61 o 
  -4  13   6      718.08      861.28     30.28 o 
  -3  13   6    15530.20    15561.99    220.07 o 
  -2  13   6     1940.91     1895.07     37.76 o 
  -1  13   6       49.23       59.81     14.73 o 
   0  13   6     3145.02     3041.86     48.72 o 
   1  13   6     2125.54     2293.96     40.80 o 
   2  13   6    12964.39    12612.55    166.71 o 
   3  13   6     4542.16     4435.08     67.26 o 
   4  13   6     1898.59     1897.68     39.45 o 
   5  13   6     1799.09     1775.04     41.77 o 
   6  13   6     4907.46     5004.59     96.98 o 
   7  13   6      115.23       95.96     26.70 o 
   8  13   6     3984.11     4232.04    176.81 o 
 -13  14   6      468.47      458.27     50.59 o 
 -12  14   6     3182.31     3261.34    100.04 o 
 -11  14   6      113.83       85.36     30.47 o 
 -10  14   6       89.80       60.69     28.30 o 
  -9  14   6     5282.43     5300.21    119.92 o 
  -8  14   6     4191.98     3969.67     80.57 o 
  -7  14   6     3061.02     3023.34     60.37 o 
  -6  14   6    15243.55    15118.60    233.87 o 
  -5  14   6     4450.47     4314.46     81.75 o 
  -4  14   6     1035.03     1077.73     29.49 o 
  -3  14   6     5312.35     5267.01     82.68 o 
  -2  14   6       81.45       87.20     15.97 o 
  -1  14   6    15244.47    14882.04    211.74 o 
   0  14   6       31.86       33.29     14.84 o 
   1  14   6    10224.06    10225.75    137.75 o 
   2  14   6       33.35       14.36     16.05 o 
   3  14   6     4986.65     4725.83     71.63 o 
   4  14   6     4289.36     4150.99     65.66 o 
   5  14   6     1228.23     1290.67     34.15 o 
   6  14   6     8005.85     8048.98    132.45 o 
   7  14   6     1130.26     1080.33     41.54 o 
 -12  15   6     3231.84     3443.38    105.48 o 
 -11  15   6       77.11       59.56     30.74 o 
 -10  15   6     9854.43     9987.86    202.67 o 
  -9  15   6       48.66       96.49     27.97 o 
  -8  15   6     9817.42    10146.70    178.87 o 
  -7  15   6     1132.40     1204.36     41.82 o 
  -6  15   6     8362.92     8907.21    144.14 o 
  -5  15   6     1739.59     1722.02     57.55 o 
  -4  15   6      261.61      215.46     19.03 o 
  -3  15   6     7421.29     7137.17    108.01 o 
  -2  15   6     6178.50     6229.00     96.02 o 
  -1  15   6      101.02      105.08     17.73 o 
   0  15   6      880.64      812.28     24.30 o 
   1  15   6      143.55      114.07     16.91 o 
   2  15   6       14.70      -16.56     16.56 o 
   3  15   6     8039.61     8104.13    113.62 o 
   4  15   6      369.02      319.45     22.35 o 
   5  15   6    13754.73    13919.00    227.36 o 
   6  15   6      250.74      251.51     25.58 o 
 -12  16   6     3427.25     3299.23     89.96 o 
 -11  16   6     2702.50     2778.11     82.12 o 
 -10  16   6     2013.59     2039.77     65.93 o 
  -9  16   6     1923.21     1788.10     62.71 o 
  -8  16   6     1829.04     1712.34     49.75 o 
  -7  16   6     1080.50      979.34     36.25 o 
  -6  16   6    13760.39    13905.93    327.39 o 
  -5  16   6        8.43       18.46     21.45 o 
  -4  16   6    16158.42    16431.78    254.06 o 
  -3  16   6      129.34      124.95     20.69 o 
  -2  16   6     3286.28     3237.03     63.35 o 
  -1  16   6     4254.88     3961.88     74.72 o 
   0  16   6       27.62       30.58     16.63 o 
   1  16   6    13140.07    13228.99    176.29 o 
   2  16   6     2700.39     2792.86     50.61 o 
   3  16   6     6977.27     6767.92     98.32 o 
   4  16   6     5053.27     5176.76     80.15 o 
   5  16   6       92.98      102.32     25.36 o 
 -11  17   6     3875.27     4078.00    101.32 o 
 -10  17   6      831.26      808.42     45.15 o 
  -9  17   6      130.36       70.67     34.68 o 
  -8  17   6     3672.49     3602.17     78.14 o 
  -7  17   6     4854.45     4845.91    105.13 o 
  -6  17   6     5880.89     6057.31    114.10 o 
  -5  17   6     2688.82     2782.01     64.02 o 
  -4  17   6       20.17       20.17     24.46 o 
  -3  17   6      801.45      762.69     61.55 o 
  -2  17   6     6817.44     7065.58    119.01 o 
  -1  17   6       35.22       34.75     21.37 o 
   0  17   6    18122.70    18049.83    390.62 o 
   1  17   6      191.60      136.90     21.66 o 
   2  17   6    15646.25    16042.84    227.57 o 
   3  17   6     1208.64     1172.73     35.56 o 
   4  17   6     2262.62     2179.25     50.29 o 
 -10  18   6        6.03      -32.84     32.84 o 
  -9  18   6    12265.57    12642.70    247.75 o 
  -8  18   6       18.76       25.00     26.94 o 
  -7  18   6    10174.83    10287.68    182.80 o 
  -6  18   6     2233.76     2409.49     61.32 o 
  -5  18   6     1886.19     1736.47     50.37 o 
  -4  18   6     3124.95     3132.83     70.03 o 
  -3  18   6      168.52       82.59     24.25 o 
  -2  18   6     6599.19     6582.39    123.38 o 
  -1  18   6     1211.91     1154.85     41.17 o 
   0  18   6     2369.30     2486.34     55.27 o 
   1  18   6      413.36      387.37     28.25 o 
   2  18   6     3649.34     3735.62     72.95 o 
   3  18   6      218.40      159.55     27.60 o 
  -9  19   6     2129.33     2150.63     70.34 o 
  -8  19   6     1104.44     1155.98     46.48 o 
  -7  19   6     4640.06     4705.07     97.03 o 
  -6  19   6      121.67       47.25     26.53 o 
  -5  19   6     6386.54     6141.74    129.32 o 
  -4  19   6      352.03      273.51     29.69 o 
  -3  19   6    15903.89    15372.07    264.45 o 
  -2  19   6      661.30      641.01     34.56 o 
  -1  19   6     6072.40     5782.70    112.65 o 
   0  19   6     7825.35     7902.11    146.49 o 
   1  19   6       68.51       85.98     25.73 o 
   2  19   6     6764.16     6635.40    113.42 o 
  -8  20   6        3.02      -32.23     32.23 o 
  -7  20   6     8911.96     8994.56    165.33 o 
  -6  20   6       73.81       20.48     28.09 o 
  -5  20   6     1414.30     1379.99     47.80 o 
  -4  20   6     3222.66     3471.16     78.13 o 
  -3  20   6       72.14       72.88     27.50 o 
  -2  20   6      383.75      392.76     31.82 o 
  -1  20   6     4817.34     4889.70    100.11 o 
   0  20   6      239.69      242.75     31.28 o 
  -6  21   6     3484.59     3656.88    107.56 o 
  -5  21   6     6455.17     6737.44    129.46 o 
  -4  21   6      104.41       97.10     30.51 o 
  -3  21   6     6078.91     6074.41    119.94 o 
  -2  21   6       29.18      -22.67     65.74 o 
  -1 -24   7       31.83        8.26     27.66 o 
   0 -24   7     8600.29     8522.70    211.23 o 
   1 -24   7      467.61      426.67     32.07 o 
   2 -24   7     6707.76     6864.24    115.75 o 
   3 -24   7       51.34       26.12     29.79 o 
   4 -24   7     3952.16     3929.78    107.73 o 
   5 -24   7      765.06      654.75     45.16 o 
   6 -24   7       44.73       51.90     33.74 o 
  -3 -23   7       89.00       77.37     29.26 o 
  -2 -23   7     4473.75     4801.69    120.43 o 
  -1 -23   7     2082.56     2256.31     58.04 o 
   0 -23   7     1455.24     1510.65     48.39 o 
   1 -23   7     2043.66     1888.30     60.82 o 
   2 -23   7     1627.41     1499.02     58.78 o 
   3 -23   7     1099.75     1007.10     38.22 o 
   4 -23   7     4270.19     4334.82    113.91 o 
   5 -23   7      157.42      193.29     33.48 o 
   6 -23   7     8908.89     8971.54    206.96 o 
   7 -23   7      435.66      370.74     41.44 o 
  -4 -22   7      146.19      216.89     31.12 o 
  -3 -22   7    13608.77    13847.93    250.05 o 
  -2 -22   7      319.80      265.33     28.75 o 
  -1 -22   7     6418.02     6252.20    134.60 o 
   0 -22   7      847.03      799.41     31.03 o 
   1 -22   7      307.61      326.00     24.87 o 
   2 -22   7     5577.65     5416.43    101.77 o 
   3 -22   7     2515.51     2455.33     58.15 o 
   4 -22   7     9144.89     9115.15    207.00 o 
   5 -22   7     5708.01     5685.56    158.02 o 
   6 -22   7        1.52       27.10     30.01 o 
   7 -22   7      762.74      700.58     43.45 o 
   8 -22   7     2483.02     2545.81     80.36 o 
   9 -22   7       11.28      -45.17     45.17 o 
  -5 -21   7     1937.58     1819.55     53.84 o 
  -4 -21   7     4800.21     4730.87     86.46 o 
  -3 -21   7       10.02       24.52     25.40 o 
  -2 -21   7     1588.40     1538.51     46.76 o 
  -1 -21   7     1880.74     1950.19     46.71 o 
   0 -21   7      256.12      291.35     24.33 o 
   1 -21   7    15831.07    16051.79    242.91 o 
   2 -21   7      920.27     1002.18     35.45 o 
   3 -21   7    10500.89    10520.94    178.13 o 
   4 -21   7       21.29       31.78     21.30 o 
   5 -21   7     1708.82     1624.42     50.38 o 
   6 -21   7      345.30      329.49     28.13 o 
   7 -21   7       81.41       81.76     30.72 o 
   8 -21   7     5765.18     5837.28    143.15 o 
   9 -21   7      893.27      872.22     49.11 o 
  -6 -20   7     9725.70    10178.07    152.25 o 
  -5 -20   7       34.50       -3.26     20.16 o 
  -4 -20   7      511.37      455.85     23.67 o 
  -3 -20   7     4137.97     4004.23     74.53 o 
  -2 -20   7      108.62      140.14     25.85 o 
  -1 -20   7     3766.64     3782.30     69.74 o 
   0 -20   7     5233.50     4856.41     83.34 o 
   1 -20   7     1998.47     1955.71     48.78 o 
   2 -20   7     1928.75     1950.77     44.16 o 
   3 -20   7     2634.75     2792.91     54.91 o 
   4 -20   7      434.20      369.69     25.07 o 
   5 -20   7    13424.97    13618.32    278.76 o 
   6 -20   7      481.48      461.61     28.84 o 
   7 -20   7     9065.65     8927.54    175.28 o 
   8 -20   7      464.47      482.29     32.04 o 
   9 -20   7     5289.97     5263.98    132.28 o 
  10 -20   7     1913.79     1891.06     72.49 o 
  -7 -19   7     3594.59     3466.79     66.53 o 
  -6 -19   7     3836.24     3973.44     70.61 o 
  -5 -19   7      112.26      108.76     20.85 o 
  -4 -19   7    12341.19    12579.31    195.15 o 
  -3 -19   7       98.23      126.11     16.31 o 
  -2 -19   7    16727.74    16678.73    233.69 o 
  -1 -19   7       52.40      -17.30     17.30 o 
   0 -19   7    10323.77    10500.56    150.56 o 
   1 -19   7     1188.92     1254.09     34.59 o 
   2 -19   7        6.45       10.48     16.83 o 
   3 -19   7    18382.57    18636.36    277.35 o 
   4 -19   7     6550.88     6353.26    115.30 o 
   5 -19   7      998.42      920.97     36.64 o 
   6 -19   7     5485.18     5254.08    121.71 o 
   7 -19   7       10.32       28.68     21.97 o 
   8 -19   7     3241.92     3288.96     77.30 o 
   9 -19   7     6621.19     6572.71    159.34 o 
  10 -19   7      184.97      193.73     36.07 o 
  11 -19   7    16003.60    16266.70    443.55 o 
  -8 -18   7     1536.78     1566.86     48.42 o 
  -7 -18   7      165.60      158.30     23.54 o 
  -6 -18   7     2650.76     2707.71     54.05 o 
  -5 -18   7     5668.26     5843.95     92.42 o 
  -4 -18   7     5926.78     6082.85     94.25 o 
  -3 -18   7     1241.51     1292.34     36.09 o 
  -2 -18   7      500.01      533.64     22.04 o 
  -1 -18   7     9002.93     8737.02    118.88 o 
   0 -18   7     5421.35     5288.00     81.23 o 
   1 -18   7      596.75      604.83     22.96 o 
   2 -18   7    31413.76    30858.46    451.75 o 
   3 -18   7     1026.63     1000.53     29.13 o 
   4 -18   7    10797.52    10938.68    187.14 o 
   5 -18   7     3246.04     3159.86     78.85 o 
   6 -18   7     1783.97     1910.07     50.67 o 
   7 -18   7     4274.57     4144.75     89.26 o 
   8 -18   7       31.15       35.18     22.50 o 
   9 -18   7     1846.03     1784.13     54.55 o 
  10 -18   7     4319.01     4468.80    142.89 o 
  11 -18   7      379.32      315.94     48.01 o 
  -9 -17   7     5268.75     5606.83     94.54 o 
  -8 -17   7       43.76       56.64     22.87 o 
  -7 -17   7    14641.94    14752.37    211.88 o 
  -6 -17   7      269.39      267.01     21.92 o 
  -5 -17   7    11982.26    11684.19    168.49 o 
  -4 -17   7     5410.70     5607.26     81.77 o 
  -3 -17   7     3237.92     3370.62     53.66 o 
  -2 -17   7    16583.49    16679.85    218.11 o 
  -1 -17   7     2832.47     2936.69     47.08 o 
   0 -17   7     5184.10     5180.67     73.65 o 
   1 -17   7     4374.17     4412.40     73.59 o 
   2 -17   7     2840.08     2830.88     51.71 o 
   3 -17   7     6848.96     6831.00    107.58 o 
   4 -17   7     7791.52     7760.02    142.90 o 
   5 -17   7      164.64      167.59     19.37 o 
   6 -17   7    15086.58    15190.84    282.68 o 
   7 -17   7      983.79      960.60     40.24 o 
   8 -17   7    14995.72    14723.30    277.01 o 
   9 -17   7      296.39      241.28     26.71 o 
  10 -17   7     2916.86     2888.09     73.43 o 
  11 -17   7     5330.99     5431.03    164.14 o 
  12 -17   7     1271.38     1200.87     70.47 o 
  -9 -16   7     7676.14     7704.07    121.05 o 
  -8 -16   7     4205.36     4493.56     77.91 o 
  -7 -16   7     1757.26     1653.36     40.85 o 
  -6 -16   7     1899.22     1898.37     42.32 o 
  -5 -16   7     1646.80     1596.38     37.21 o 
  -4 -16   7     3123.48     2973.17     60.19 o 
  -3 -16   7    36639.74    35958.11    630.76 o 
  -2 -16   7      546.27      600.49     19.17 o 
  -1 -16   7    28919.49    29066.52    371.81 o 
   0 -16   7      647.97      626.55     18.41 o 
   1 -16   7    12213.22    12188.95    170.33 o 
   2 -16   7     4950.09     4651.14     76.05 o 
   3 -16   7     1269.42     1193.10     29.34 o 
   4 -16   7    10105.57    10562.50    179.04 o 
   5 -16   7     5819.18     6113.72    119.72 o 
   6 -16   7     3420.33     3602.73     77.08 o 
   7 -16   7     1285.73     1324.04     39.78 o 
   8 -16   7      856.01      793.93     32.60 o 
   9 -16   7      917.73      825.72     35.35 o 
  10 -16   7     9167.54     9269.70    183.50 o 
  11 -16   7      141.38      156.50     40.85 o 
  12 -16   7    13124.44    13486.65    549.69 o 
 -10 -15   7    15370.71    16153.64    250.22 o 
  -9 -15   7     1483.39     1564.25     45.16 o 
  -8 -15   7     3708.36     3406.66     67.38 o 
  -7 -15   7     3544.64     3544.80     62.88 o 
  -6 -15   7      651.73      532.77     23.16 o 
  -5 -15   7    17704.01    17248.68    226.09 o 
  -4 -15   7     2914.75     2767.78     45.78 o 
  -3 -15   7     3591.32     3710.99     52.76 o 
  -2 -15   7     1733.51     1767.02     31.04 o 
  -1 -15   7      181.56      172.58     12.90 o 
   0 -15   7     4821.84     4666.04     70.45 o 
   1 -15   7    29324.65    29798.41    404.48 o 
   2 -15   7      100.96      140.90     13.64 o 
   3 -15   7    28468.84    28153.47    410.50 o 
   4 -15   7     2763.67     2718.48     53.94 o 
   5 -15   7    10768.07    10116.62    190.04 o 
   6 -15   7     4906.63     4845.84    103.06 o 
   7 -15   7      439.35      400.05     22.86 o 
   8 -15   7    10076.81    10306.09    196.84 o 
   9 -15   7     2502.38     2466.79     62.06 o 
  10 -15   7     4728.99     4814.35    135.65 o 
  11 -15   7      721.11      519.66     47.26 o 
  12 -15   7       13.21       51.00     43.28 o 
 -10 -14   7      956.04      794.35     35.21 o 
  -9 -14   7        3.43       -7.67     22.88 o 
  -8 -14   7    11959.42    11842.54    184.26 o 
  -7 -14   7      140.79       97.33     19.74 o 
  -6 -14   7    24093.00    23876.08    330.07 o 
  -5 -14   7     5391.40     5253.45     76.16 o 
  -4 -14   7    14237.62    14093.33    174.99 o 
  -3 -14   7     3539.31     3389.17     48.54 o 
  -2 -14   7       20.85        0.31      8.86 o 
  -1 -14   7    25321.35    24974.90    319.31 o 
   0 -14   7      479.55      489.34     15.68 o 
   1 -14   7    39815.75    38885.80    525.14 o 
   2 -14   7      862.74      921.93     21.19 o 
   3 -14   7      269.42      313.57     19.99 o 
   4 -14   7     1196.70     1210.00     30.61 o 
   5 -14   7    12826.29    13043.87    241.61 o 
   6 -14   7      568.66      517.87     28.44 o 
   7 -14   7    37927.64    37079.67    673.04 o 
   8 -14   7      102.77       74.41     19.48 o 
   9 -14   7    11168.16    11104.42    212.99 o 
  10 -14   7     3914.68     3755.95     98.10 o 
  11 -14   7      940.57      944.77     57.64 o 
  12 -14   7     6826.45     6746.59    342.28 o 
  13 -14   7       76.19      183.61     68.00 o 
 -11 -13   7     2313.34     2314.77     60.88 o 
 -10 -13   7     8186.60     8715.84    142.52 o 
  -9 -13   7     3353.13     3620.21     69.96 o 
  -8 -13   7    14097.81    14441.63    220.64 o 
  -7 -13   7     3107.44     3055.04     58.44 o 
  -6 -13   7       26.32       42.73     15.45 o 
  -5 -13   7      996.47      987.52     25.01 o 
  -4 -13   7     3164.50     3237.59     47.13 o 
  -3 -13   7       91.64      120.78     10.94 o 
  -2 -13   7    46122.03    46213.66    527.54 o 
  -1 -13   7     2902.50     2807.00     42.52 o 
   0 -13   7    31470.85    31166.63    421.92 o 
   1 -13   7    14797.25    15201.72    211.45 o 
   2 -13   7    10770.76    10792.91    131.65 o 
   3 -13   7     8540.60     8523.58    105.15 o 
   4 -13   7     2198.01     2233.92     44.56 o 
   5 -13   7     7937.65     8103.38    152.64 o 
   6 -13   7     1228.00     1352.03     36.66 o 
   7 -13   7     2975.45     2952.96     65.30 o 
   8 -13   7     2132.48     2047.04     54.31 o 
   9 -13   7     4940.14     5209.19    123.39 o 
  10 -13   7       15.24       -2.63     25.58 o 
  11 -13   7     9342.31     9170.95    255.56 o 
  12 -13   7      461.18      400.13     47.26 o 
  13 -13   7     6499.25     6512.99    196.23 o 
 -11 -12   7    10367.72    10476.09    225.00 o 
 -10 -12   7      199.89      251.76     27.84 o 
  -9 -12   7     8577.92     8154.68    132.28 o 
  -8 -12   7     6079.88     5893.10     98.61 o 
  -7 -12   7     5695.53     5936.99     97.89 o 
  -6 -12   7    22300.57    22438.71    308.67 o 
  -5 -12   7    11148.71    10935.94    145.05 o 
  -4 -12   7     5749.99     6195.05     72.68 o 
  -3 -12   7     3494.76     3467.39     43.12 o 
  -2 -12   7     7960.70     8069.10     91.46 o 
  -1 -12   7      648.53      599.00     15.35 o 
   0 -12   7    11677.48    12123.75    193.73 o 
   1 -12   7      954.47     1064.67     21.31 o 
   2 -12   7    27652.18    28404.27    357.73 o 
   3 -12   7     1060.20     1404.22     26.45 o 
   4 -12   7    13587.20    13541.70    188.21 o 
   5 -12   7     6098.33     6312.11    120.01 o 
   6 -12   7     9844.41    10065.93    188.35 o 
   7 -12   7    13029.43    12943.22    216.05 o 
   8 -12   7     3143.90     2824.67     60.95 o 
   9 -12   7    17041.07    16507.79    309.03 o 
  10 -12   7       40.36       80.89     34.68 o 
  11 -12   7     2663.39     2647.04     79.81 o 
  12 -12   7       34.33       77.64     32.55 o 
  13 -12   7       18.82        7.53     35.29 o 
 -12 -11   7     1699.77     1830.21     57.35 o 
 -11 -11   7     6803.66     6916.50    167.12 o 
 -10 -11   7     2102.51     2080.72     55.20 o 
  -9 -11   7      800.58      854.02     37.12 o 
  -8 -11   7      774.54      926.69     33.14 o 
  -7 -11   7    26362.53    25668.65    350.58 o 
  -6 -11   7     1518.15     1466.16     27.86 o 
  -5 -11   7    43301.85    41623.66    472.42 o 
  -4 -11   7      106.15      139.83      9.21 o 
  -3 -11   7    19094.74    18871.19    198.38 o 
  -2 -11   7     9238.66     9037.97     97.09 o 
  -1 -11   7      114.15      129.07     12.00 o 
   0 -11   7    42262.01    42818.27    580.37 o 
   1 -11   7    12529.38    12342.84    169.78 o 
   2 -11   7     1165.08     1326.31     21.39 o 
   3 -11   7     2028.64     2152.25     41.87 o 
   4 -11   7     1154.11     1315.12     25.04 o 
   5 -11   7      473.59      438.54     13.81 o 
   6 -11   7     1486.47     1475.48     33.53 o 
   7 -11   7     2524.39     2627.38     52.60 o 
   8 -11   7    35518.29    35592.93    651.21 o 
   9 -11   7      170.66      215.59     22.63 o 
  10 -11   7    11109.79    11298.08    217.84 o 
  11 -11   7     2227.09     2590.97     78.44 o 
  12 -11   7     1290.42     1254.43     55.83 o 
  13 -11   7     3146.39     3118.12     98.53 o 
 -12 -10   7     4638.56     4820.16     98.00 o 
 -11 -10   7     3877.71     3802.44     80.60 o 
 -10 -10   7      233.44      243.56     25.54 o 
  -9 -10   7     7225.46     6270.90    113.87 o 
  -8 -10   7      341.10      294.19     18.62 o 
  -7 -10   7     6611.84     6099.79     85.86 o 
  -6 -10   7      135.99      173.41     11.93 o 
  -5 -10   7        6.60       44.35      9.43 o 
  -4 -10   7        1.63       14.08      8.02 o 
  -3 -10   7     6803.53     6845.07     74.84 o 
  -2 -10   7      418.89      525.02     12.86 o 
  -1 -10   7    44365.84    44081.90    581.07 o 
   0 -10   7       88.04      111.15      8.25 o 
   1 -10   7    11515.58    10914.08    139.09 o 
   2 -10   7     4852.93     5056.42     66.13 o 
   3 -10   7      637.03      630.94     17.45 o 
   4 -10   7    39674.86    42371.55    626.97 o 
   5 -10   7     1489.04     1456.09     27.68 o 
   6 -10   7    25401.54    24458.52    398.90 o 
   7 -10   7      313.55      251.60     19.72 o 
   8 -10   7     1326.63     1296.83     39.35 o 
   9 -10   7     1536.70     1651.37     46.98 o 
  10 -10   7     4348.54     3943.15    131.89 o 
  11 -10   7      140.31      113.14     29.59 o 
  12 -10   7     8193.66     8424.62    234.86 o 
  13 -10   7        6.77        0.43     54.60 o 
 -13  -9   7       49.40       -6.77     40.35 o 
 -12  -9   7     5117.16     5024.61    100.62 o 
 -11  -9   7     1179.55     1159.47     40.91 o 
 -10  -9   7    16879.85    17889.58    269.99 o 
  -9  -9   7      184.49      112.08     17.48 o 
  -8  -9   7    12693.73    12714.94    179.50 o 
  -7  -9   7    10806.66    10448.74    139.21 o 
  -6  -9   7       70.40       98.77     11.99 o 
  -5  -9   7    24476.96    22939.54    276.75 o 
  -4  -9   7     8549.88     8463.25    105.35 o 
  -3  -9   7    47678.48    45551.03    516.83 o 
  -2  -9   7       37.93       60.66      7.28 o 
  -1  -9   7     2288.13     2086.79     30.87 o 
   0  -9   7      946.83      944.65     17.49 o 
   1  -9   7    10221.69    10255.95    138.15 o 
   2  -9   7     6483.51     6356.12    133.50 o 
   3  -9   7    21540.76    20813.58    459.69 o 
   4  -9   7      597.80      580.45     14.42 o 
   5  -9   7    16240.59    17067.39    234.81 o 
   6  -9   7     3304.19     3303.13     52.54 o 
   7  -9   7      224.84      255.03     16.94 o 
   8  -9   7    18099.18    18148.41    336.79 o 
   9  -9   7      330.09      403.31     24.90 o 
  10  -9   7    15075.14    15009.30    382.80 o 
  11  -9   7     1106.29     1016.20     46.23 o 
  12  -9   7     3084.61     3226.74    147.73 o 
  13  -9   7      652.09      677.95     46.59 o 
 -13  -8   7      816.86      805.79     39.33 o 
 -12  -8   7    11326.96    11570.09    199.98 o 
 -11  -8   7     2092.16     1946.52     68.84 o 
 -10  -8   7       44.29       67.87     18.54 o 
  -9  -8   7     1378.92     1432.90     34.84 o 
  -8  -8   7     4725.32     4733.81     90.64 o 
  -7  -8   7       36.04       51.75     13.41 o 
  -6  -8   7    14663.60    15827.90    205.51 o 
  -5  -8   7    10669.86    10611.40    131.23 o 
  -4  -8   7    23127.78    23669.54    300.24 o 
  -3  -8   7     6962.72     6982.44     86.41 o 
  -2  -8   7    15240.80    15167.78    183.10 o 
  -1  -8   7    35006.55    35516.88    445.56 o 
   0  -8   7     1367.28     1674.52     26.51 o 
   1  -8   7    19352.46    20006.88    476.35 o 
   2  -8   7      543.27      678.39     23.34 o 
   3  -8   7     9315.54     8496.26    228.30 o 
   4  -8   7       58.18      122.83      5.86 o 
   5  -8   7     5764.73     5892.14     89.90 o 
   6  -8   7     7448.44     7712.56    124.73 o 
   7  -8   7     4809.50     4914.44     92.51 o 
   8  -8   7      406.58      378.30     21.72 o 
   9  -8   7     6565.56     6537.14    130.59 o 
  10  -8   7       44.32       75.13     22.24 o 
  11  -8   7     2419.18     2162.57     69.29 o 
  12  -8   7     6871.64     6666.50    164.57 o 
  13  -8   7      719.93      714.05     60.09 o 
 -13  -7   7     9038.35     9046.26    170.65 o 
 -12  -7   7      249.52      217.65     25.08 o 
 -11  -7   7       98.28      132.89     20.23 o 
 -10  -7   7     6484.04     6796.13    102.99 o 
  -9  -7   7      914.46      770.01     27.03 o 
  -8  -7   7    14369.04    14341.62    215.67 o 
  -7  -7   7      315.27      398.32     15.79 o 
  -6  -7   7     7052.21     7050.01     95.67 o 
  -5  -7   7        6.03       25.06      9.41 o 
  -4  -7   7     1702.79     1745.45     28.40 o 
  -3  -7   7      716.42      584.86     13.08 o 
  -2  -7   7    38499.93    39648.32    532.85 o 
  -1  -7   7       85.17      136.91      7.69 o 
   0  -7   7      623.66      822.65     22.05 o 
   1  -7   7     5170.31     5250.52    109.61 o 
   2  -7   7     6625.76     6647.61    137.25 o 
   3  -7   7    32452.34    31686.60    820.19 o 
   4  -7   7      180.51      193.00      6.60 o 
   5  -7   7    30134.64    31379.80    507.37 o 
   6  -7   7     5861.58     5795.85    108.94 o 
   7  -7   7     6805.81     6825.80    183.67 o 
   8  -7   7     1899.69     1983.23     49.89 o 
   9  -7   7     2318.05     2164.92     64.13 o 
  10  -7   7     2572.49     2362.15     51.98 o 
  11  -7   7     1211.16     1314.07     73.35 o 
  12  -7   7     3027.76     3157.49     92.92 o 
  13  -7   7     6955.07     6361.67    299.21 o 
 -14  -6   7      950.02      793.37     81.60 o 
 -13  -6   7      449.50      480.11     30.34 o 
 -12  -6   7     1103.40     1116.25     33.96 o 
 -11  -6   7    11605.67    10909.20    157.66 o 
 -10  -6   7       54.89       61.94     17.45 o 
  -9  -6   7    14388.54    13468.40    190.11 o 
  -8  -6   7      953.23      918.09     26.09 o 
  -7  -6   7     9146.77     8774.52    111.58 o 
  -6  -6   7     8120.92     8365.26    111.36 o 
  -5  -6   7      299.00      348.42     21.38 o 
  -4  -6   7    58179.27    58550.66    733.70 o 
  -3  -6   7     8227.97     8696.67    112.35 o 
  -2  -6   7    27857.14    29796.41    400.83 o 
  -1  -6   7       89.58      130.19      7.95 o 
   0  -6   7       82.03       25.99     22.69 o 
   1  -6   7      538.32      665.10     23.19 o 
   2  -6   7      268.57      294.05     13.89 o 
   3  -6   7    17037.72    17395.12    632.43 o 
   4  -6   7    41065.31    41570.17    611.18 o 
   5  -6   7     3432.09     3510.92     63.70 o 
   6  -6   7    15545.54    15720.44    428.54 o 
   7  -6   7     6632.71     6634.12    115.51 o 
   8  -6   7     3312.19     3187.79     63.63 o 
   9  -6   7    18634.55    19081.13    306.84 o 
  10  -6   7       86.74      119.22     18.84 o 
  11  -6   7     9974.47    10111.37    229.40 o 
  12  -6   7     1278.75     1237.32    104.80 o 
  13  -6   7     7192.05     6836.19    218.74 o 
 -14  -5   7     1233.16     1317.35     52.91 o 
 -13  -5   7     8690.63     8620.86    133.55 o 
 -12  -5   7     3940.21     3947.51     64.77 o 
 -11  -5   7     4864.33     4666.99     77.24 o 
 -10  -5   7      645.15      581.23     23.77 o 
  -9  -5   7       58.53       64.43     15.70 o 
  -8  -5   7     1762.61     1795.10     34.88 o 
  -7  -5   7     2611.76     2469.63     43.12 o 
  -6  -5   7      394.26      307.74     15.26 o 
  -5  -5   7    60020.84    56210.08    707.79 o 
  -4  -5   7      515.44      345.89      9.84 o 
  -3  -5   7    23336.22    21355.56    269.70 o 
  -2  -5   7     4518.75     5051.06     59.53 o 
  -1  -5   7     6925.94     7175.53     91.57 o 
   0  -5   7     9741.53    10087.10    204.63 o 
   1  -5   7     6073.86     6575.49    135.21 o 
   2  -5   7    68489.71    69027.37   1770.84 o 
   3  -5   7      761.34      953.99     18.71 o 
   4  -5   7     9665.51     8942.89    196.40 o 
   5  -5   7     2770.49     2887.64     68.22 o 
   6  -5   7     5220.04     5167.60     80.04 o 
   7  -5   7     4277.09     4332.69     69.51 o 
   8  -5   7     6110.73     6337.20     99.47 o 
   9  -5   7       38.53       60.46     15.08 o 
  10  -5   7     9600.22     9491.85    194.73 o 
  11  -5   7      899.20      927.37     46.23 o 
  12  -5   7      402.18      513.04     51.22 o 
  13  -5   7    11744.83    10811.57    304.43 o 
 -14  -4   7    13356.97    14230.80    223.43 o 
 -13  -4   7      350.75      293.48     23.52 o 
 -12  -4   7     4826.41     4762.05     74.43 o 
 -11  -4   7     4397.04     4252.77     76.26 o 
 -10  -4   7      231.69      216.60     21.21 o 
  -9  -4   7    23828.91    22422.31    308.58 o 
  -8  -4   7      508.48      535.38     19.47 o 
  -7  -4   7    17011.16    16657.69    215.84 o 
  -6  -4   7    13522.66    13685.98    193.30 o 
  -5  -4   7    16290.90    16825.53    215.75 o 
  -4  -4   7      325.24      428.67     14.67 o 
  -3  -4   7    28316.39    29557.63    335.19 o 
  -2  -4   7    23960.14    25525.24    323.00 o 
  -1  -4   7    27371.44    27691.84    328.71 o 
   0  -4   7     9840.71     9748.99    153.32 o 
   1  -4   7    19268.53    19511.41    390.27 o 
   2  -4   7     7434.76     7472.84    195.05 o 
   3  -4   7     3207.17     3568.25     57.73 o 
   4  -4   7    18609.75    18529.21    240.11 o 
   5  -4   7     9675.65     9969.01    142.10 o 
   6  -4   7    46982.27    47106.31    681.94 o 
   7  -4   7      733.62      833.01     22.79 o 
   8  -4   7    11249.39    11573.68    174.39 o 
   9  -4   7      149.69       95.65     15.13 o 
  10  -4   7        2.58       -5.71     19.15 o 
  11  -4   7     2805.45     2807.88     83.29 o 
  12  -4   7     8788.13     8776.10    250.75 o 
  13  -4   7     5126.12     4942.99    161.03 o 
 -14  -3   7     2229.01     2339.22     58.38 o 
 -13  -3   7      126.29      102.38     20.66 o 
 -12  -3   7     3134.97     3058.32     57.91 o 
 -11  -3   7     1743.92     1640.48     40.17 o 
 -10  -3   7    17785.45    16793.91    234.71 o 
  -9  -3   7     3983.32     3506.59     63.36 o 
  -8  -3   7    12149.53    11330.54    159.98 o 
  -7  -3   7      538.50      556.28     18.42 o 
  -6  -3   7     4130.74     3618.73     61.51 o 
  -5  -3   7    23814.67    21691.19    326.87 o 
  -4  -3   7     1442.61     1576.47     26.21 o 
  -3  -3   7    66946.44    64536.37    778.81 o 
  -2  -3   7      653.02      710.83     12.13 o 
  -1  -3   7    20144.57    21255.29    272.64 o 
   0  -3   7    14600.92    16062.48    201.74 o 
   1  -3   7     4422.43     4451.14     67.31 o 
   2  -3   7    13744.58    15143.24    223.72 o 
   3  -3   7    22179.55    23059.43    319.51 o 
   4  -3   7    10017.90    10853.44    147.52 o 
   5  -3   7    19814.39    20798.79    303.06 o 
   6  -3   7      209.40      263.13     12.33 o 
   7  -3   7    13163.24    13216.68    196.61 o 
   8  -3   7    10054.11    10526.50    159.71 o 
   9  -3   7       22.50        9.93     14.65 o 
  10  -3   7    20377.71    20560.72    333.09 o 
  11  -3   7       12.86      -24.93     24.93 o 
  12  -3   7     9319.54     9169.05    260.37 o 
  13  -3   7      584.06      584.71     56.88 o 
 -14  -2   7     2820.75     2933.74     76.37 o 
 -13  -2   7      283.82      351.29     24.77 o 
 -12  -2   7     6649.72     6601.49    102.37 o 
 -11  -2   7      136.87      103.38     18.95 o 
 -10  -2   7     8772.23     8770.84    128.68 o 
  -9  -2   7     2541.38     2290.54     51.89 o 
  -8  -2   7      215.50      264.38     17.34 o 
  -7  -2   7     7477.55     7228.39    127.61 o 
  -6  -2   7    28268.68    29048.47    402.26 o 
  -5  -2   7     1669.11     1718.58     31.04 o 
  -4  -2   7    25161.89    25912.09    335.55 o 
  -3  -2   7     2820.80     2851.23     39.99 o 
  -2  -2   7    12636.82    12670.80    154.81 o 
  -1  -2   7    73773.24    73819.34    893.48 o 
   0  -2   7    12048.72    12228.14    168.94 o 
   1  -2   7    84963.32    87103.06   1193.34 o 
   2  -2   7      595.69      588.74     13.10 o 
   3  -2   7    11553.64    12020.33    213.49 o 
   4  -2   7      670.44      962.95     17.46 o 
   5  -2   7     6917.24     7469.23    104.07 o 
   6  -2   7     3534.65     3299.47     44.77 o 
   7  -2   7      847.84      900.48     22.90 o 
   8  -2   7     2294.54     2530.41     42.74 o 
   9  -2   7    15072.96    15235.01    228.19 o 
  10  -2   7      810.81      703.51     24.48 o 
  11  -2   7     6627.47     6360.81    196.15 o 
  12  -2   7     6002.98     5882.89    357.01 o 
  13  -2   7      259.79      251.61     72.54 o 
 -14  -1   7     2640.35     2710.73     61.45 o 
 -13  -1   7     4621.89     4352.96     75.15 o 
 -12  -1   7     1889.77     2042.41     65.04 o 
 -11  -1   7     5880.42     5959.49     93.03 o 
 -10  -1   7    16789.41    16819.93    282.69 o 
  -9  -1   7      462.48      487.61     24.16 o 
  -8  -1   7    26161.58    24873.33    374.89 o 
  -7  -1   7     1451.27     1257.69     35.14 o 
  -6  -1   7    25120.88    22820.81    397.98 o 
  -5  -1   7      433.09      305.46     15.31 o 
  -4  -1   7     6383.88     6071.92     88.20 o 
  -3  -1   7     8250.40     8195.07    116.33 o 
  -2  -1   7     1007.01     1416.70     23.72 o 
  -1  -1   7    15012.86    15314.14    187.04 o 
   0  -1   7    68705.71    70199.36    807.20 o 
   1  -1   7      838.70     1019.15     20.86 o 
   2  -1   7     8807.64     8463.36    127.18 o 
   3  -1   7     9756.20    10365.77    132.67 o 
   4  -1   7      878.28      771.25     14.67 o 
   5  -1   7    27361.88    28004.04    336.15 o 
   6  -1   7     5735.89     5829.95     70.09 o 
   7  -1   7    34906.68    35051.80    475.27 o 
   8  -1   7     1310.68     1220.83     27.58 o 
   9  -1   7     5973.67     6323.12    139.56 o 
  10  -1   7     3553.23     3473.88     62.68 o 
  11  -1   7     1152.03     1128.62     46.02 o 
  12  -1   7     4814.08     5013.53    163.21 o 
  13  -1   7     5282.16     5449.29    244.81 o 
 -15   0   7     8106.69     8290.67    194.94 o 
 -14   0   7       26.90       52.96     27.26 o 
 -13   0   7      870.63      912.65     44.98 o 
 -12   0   7     3206.32     3086.21     63.49 o 
 -11   0   7      176.20      208.81     22.00 o 
 -10   0   7      914.69     1018.70     35.11 o 
  -9   0   7    22259.45    22465.04    372.26 o 
  -8   0   7     6318.26     6724.59    108.97 o 
  -7   0   7    29936.58    29214.62    437.65 o 
  -6   0   7    16462.73    16861.84    236.60 o 
  -5   0   7    10324.02    10780.65    143.20 o 
  -4   0   7    31039.71    31250.04    431.35 o 
  -3   0   7     6823.99     7439.20    106.68 o 
  -2   0   7    35049.57    35313.70    485.30 o 
  -1   0   7     4224.71     4619.08     61.78 o 
   0   0   7    80273.88    79513.88    963.90 o 
   1   0   7    10966.92    12676.21    176.27 o 
   2   0   7      775.62      866.59     14.95 o 
   3   0   7    22875.07    23667.87    283.29 o 
   4   0   7     6516.69     6025.61     74.71 o 
   5   0   7      939.25      881.70     17.10 o 
   6   0   7    31709.17    32517.84    411.87 o 
   7   0   7     1062.04     1145.78     27.36 o 
   8   0   7     7306.23     7079.78    110.58 o 
   9   0   7    15556.24    16030.22    261.52 o 
  10   0   7       24.70        7.79     19.38 o 
  11   0   7    21154.55    22148.60    480.94 o 
  12   0   7      150.94      151.73     30.42 o 
 -15   1   7      740.15      781.89     39.16 o 
 -14   1   7      140.28      137.36     28.65 o 
 -13   1   7    16209.72    16493.20    285.13 o 
 -12   1   7     2394.37     2636.56     73.79 o 
 -11   1   7    27680.34    26462.87    739.80 o 
 -10   1   7        6.25       21.16     18.34 o 
  -9   1   7    14095.06    13133.08    222.51 o 
  -8   1   7      350.29      398.84     20.78 o 
  -7   1   7     1435.07     1540.66     34.91 o 
  -6   1   7     7115.64     7187.71     98.63 o 
  -5   1   7     4525.79     4192.39     63.62 o 
  -4   1   7      164.07      167.56      9.50 o 
  -3   1   7    20707.63    20084.52    278.06 o 
  -2   1   7     4940.35     5150.64     68.75 o 
  -1   1   7    23896.34    24633.04    317.82 o 
   0   1   7   114908.98   120445.01   1546.67 o 
   1   1   7       35.21       50.75     10.23 o 
   2   1   7    65377.35    63365.98    796.15 o 
   3   1   7       73.98       58.71      6.52 o 
   4   1   7    32935.44    32231.22    499.05 o 
   5   1   7     7729.63     7853.28    103.03 o 
   6   1   7      718.30      859.36     19.61 o 
   7   1   7      543.21      584.03     18.87 o 
   8   1   7    10910.05    11062.43    183.47 o 
   9   1   7     6648.44     7171.28    124.10 o 
  10   1   7    13095.32    13500.26    248.62 o 
  11   1   7       35.07       30.08     27.19 o 
  12   1   7     1750.03     1818.97     66.68 o 
 -15   2   7     5744.20     5753.47    112.91 o 
 -14   2   7     3585.91     3457.94    130.87 o 
 -13   2   7      558.77      612.34     33.47 o 
 -12   2   7     7418.67     7518.06    125.77 o 
 -11   2   7      776.61      653.14     30.37 o 
 -10   2   7     5221.16     5246.84    115.76 o 
  -9   2   7     7290.48     6997.00    125.21 o 
  -8   2   7     1774.10     1807.32     39.70 o 
  -7   2   7    98453.13    93642.95   1383.45 o 
  -6   2   7     9549.31     9951.22    143.14 o 
  -5   2   7    38386.59    37181.12    552.52 o 
  -4   2   7     5553.25     5171.62     75.67 o 
  -3   2   7     5095.60     5587.01     75.06 o 
  -2   2   7    29590.71    31197.69    541.51 o 
  -1   2   7    30503.35    31842.02    410.34 o 
   0   2   7    23970.44    24549.02    338.38 o 
   1   2   7    27195.23    27140.37    364.87 o 
   2   2   7      785.88      831.73     15.64 o 
   3   2   7    28413.29    28612.63    361.71 o 
   4   2   7    41026.80    41064.00    518.37 o 
   5   2   7     8646.53     8323.84    109.41 o 
   6   2   7    22051.42    22403.91    286.23 o 
   7   2   7      386.97      349.39     18.55 o 
   8   2   7    23535.90    23993.53    386.15 o 
   9   2   7      375.97      336.96     31.41 o 
  10   2   7     6793.09     6972.19    135.89 o 
  11   2   7     3646.17     3915.17    104.89 o 
  12   2   7      645.42      605.61     55.12 o 
 -15   3   7       80.73      126.65     33.74 o 
 -14   3   7     9204.70     8942.13    184.94 o 
 -13   3   7     3100.38     3291.66     83.38 o 
 -12   3   7      527.08      515.02     30.61 o 
 -11   3   7     6326.74     6713.80    124.20 o 
 -10   3   7      271.45      278.48     22.66 o 
  -9   3   7     7775.78     7306.95    130.28 o 
  -8   3   7     9863.08    10380.89    178.32 o 
  -7   3   7     3532.71     3578.73     69.28 o 
  -6   3   7    16126.57    16043.16    226.19 o 
  -5   3   7    18002.75    17227.23    224.65 o 
  -4   3   7      938.62      758.39     18.97 o 
  -3   3   7    65820.82    64963.47    829.94 o 
  -2   3   7     8262.29     8647.08    114.42 o 
  -1   3   7    54140.44    54376.50    745.62 o 
   0   3   7      555.13      621.28     15.02 o 
   1   3   7    18699.27    19004.04    241.41 o 
   2   3   7    16700.78    16598.01    225.30 o 
   3   3   7      211.14      275.54     11.99 o 
   4   3   7     3760.04     3677.29     51.62 o 
   5   3   7     3414.06     3390.65     49.19 o 
   6   3   7      692.68      707.01     18.69 o 
   7   3   7     2717.44     2645.33     48.59 o 
   8   3   7     1687.66     1726.68     46.46 o 
   9   3   7      743.38      865.66     61.51 o 
  10   3   7    21095.38    21737.72    392.16 o 
  11   3   7       61.56       47.40     30.68 o 
  12   3   7     6632.96     6806.01    167.26 o 
 -15   4   7      292.16      309.61     37.57 o 
 -14   4   7     7436.03     7633.32    161.72 o 
 -13   4   7      531.74      494.94     32.19 o 
 -12   4   7    24722.02    24689.91    411.76 o 
 -11   4   7     1102.51     1218.20     46.60 o 
 -10   4   7    20588.62    20173.66    441.74 o 
  -9   4   7     3010.84     3281.23     67.45 o 
  -8   4   7    15181.40    14446.87    270.57 o 
  -7   4   7    17926.71    17007.77    240.03 o 
  -6   4   7       70.85      137.84     11.90 o 
  -5   4   7    16293.43    16331.25    213.14 o 
  -4   4   7    30773.14    32147.59    413.31 o 
  -3   4   7      134.08      235.32      9.16 o 
  -2   4   7    18575.79    17995.14    298.49 o 
  -1   4   7    13114.81    13387.63    187.04 o 
   0   4   7      170.65      204.36      9.61 o 
   1   4   7    35322.13    35811.48    451.99 o 
   2   4   7        2.47       -0.38      7.67 o 
   3   4   7    56662.18    57287.57    768.18 o 
   4   4   7     4017.23     4039.81     56.85 o 
   5   4   7    21308.80    22432.11    286.85 o 
   6   4   7     6967.25     6942.88    100.46 o 
   7   4   7      105.32       70.40     14.93 o 
   8   4   7    17868.35    18344.65    330.92 o 
   9   4   7     8479.74     8820.84    167.84 o 
  10   4   7     2264.91     2459.11     62.86 o 
  11   4   7     3942.61     4086.08    110.56 o 
 -15   5   7       27.54       26.90     33.25 o 
 -14   5   7     6306.72     6555.23    192.05 o 
 -13   5   7     5079.41     5043.96    115.05 o 
 -12   5   7     6409.88     6223.72    152.14 o 
 -11   5   7     3699.04     3621.94     76.35 o 
 -10   5   7     1280.67     1301.44     40.85 o 
  -9   5   7     6299.52     6231.77    113.83 o 
  -8   5   7    29277.37    28969.26    475.79 o 
  -7   5   7     5033.19     4831.42     75.00 o 
  -6   5   7    19881.14    19196.30    250.49 o 
  -5   5   7     5272.86     5717.74     78.97 o 
  -4   5   7    40353.34    39227.80    746.97 o 
  -3   5   7     2323.17     2100.15     32.53 o 
  -2   5   7     2922.02     3073.25     41.56 o 
  -1   5   7    53970.17    53910.77    791.75 o 
   0   5   7      599.75      512.91     15.64 o 
   1   5   7     4425.61     4458.65     60.95 o 
   2   5   7    21708.52    21314.99    271.53 o 
   3   5   7     1150.74     1217.95     24.90 o 
   4   5   7     5100.15     5146.98     75.66 o 
   5   5   7     2898.25     3083.09     49.71 o 
   6   5   7     1717.54     1725.63     33.91 o 
   7   5   7    21607.65    21911.37    353.91 o 
   8   5   7      287.80      286.41     25.42 o 
   9   5   7    12896.55    13774.31    253.93 o 
  10   5   7     1285.47     1295.14     48.66 o 
  11   5   7      550.60      527.44     41.35 o 
 -15   6   7     7805.82     7853.18    237.86 o 
 -14   6   7     1612.49     1566.87     60.86 o 
 -13   6   7     8797.54     9606.18    225.85 o 
 -12   6   7      919.53      961.54     43.58 o 
 -11   6   7     1257.25     1365.66     43.63 o 
 -10   6   7     9368.95     8619.76    170.39 o 
  -9   6   7     5889.41     5802.14    107.16 o 
  -8   6   7     1955.54     2108.19     48.77 o 
  -7   6   7     4887.04     5088.61     77.98 o 
  -6   6   7      403.90      441.71     14.81 o 
  -5   6   7       60.72       82.37      9.91 o 
  -4   6   7    24258.69    24760.26    320.40 o 
  -3   6   7       37.82       49.12     12.46 o 
  -2   6   7   106101.09   104013.88   1337.07 o 
  -1   6   7      158.35      131.83      9.37 o 
   0   6   7    14804.60    14132.43    194.38 o 
   1   6   7    19304.80    19367.25    264.31 o 
   2   6   7     5667.04     5585.82     75.71 o 
   3   6   7     8949.73     8822.45    123.79 o 
   4   6   7      906.21      965.63     23.51 o 
   5   6   7    15992.54    16379.59    225.64 o 
   6   6   7     6619.92     6862.62    107.95 o 
   7   6   7      567.81      553.77     24.65 o 
   8   6   7     1692.38     1702.63     49.76 o 
   9   6   7     3964.16     3985.76     87.02 o 
  10   6   7      546.78      538.10     33.00 o 
  11   6   7     4659.26     4916.03    130.27 o 
 -14   7   7     1582.13     1580.36     57.97 o 
 -13   7   7     2959.69     2882.35     89.78 o 
 -12   7   7      727.04      710.72     39.60 o 
 -11   7   7    24684.52    25053.10    417.22 o 
 -10   7   7       36.85       32.29     21.48 o 
  -9   7   7    16801.55    16731.18    281.07 o 
  -8   7   7    13298.31    13040.00    206.70 o 
  -7   7   7      763.18      854.94     23.63 o 
  -6   7   7    11003.04    10733.58    150.32 o 
  -5   7   7      259.72      275.56     13.39 o 
  -4   7   7    37478.78    38439.00    494.62 o 
  -3   7   7    17891.47    18500.29    258.61 o 
  -2   7   7    25710.73    25899.63    377.81 o 
  -1   7   7     6509.82     6204.50     84.90 o 
   0   7   7    11251.57    10908.45    142.19 o 
   1   7   7     2731.43     2749.82     41.31 o 
   2   7   7    29010.90    28786.68    365.64 o 
   3   7   7      113.64      135.54     11.70 o 
   4   7   7    18180.91    18317.40    340.40 o 
   5   7   7      132.79       96.18     15.33 o 
   6   7   7     7512.56     7472.38    117.33 o 
   7   7   7     9161.04     9437.65    190.29 o 
   8   7   7       45.87        7.04     22.72 o 
   9   7   7    12546.51    13030.38    243.07 o 
  10   7   7      270.41      210.01     29.85 o 
 -14   8   7      112.64      160.75     34.29 o 
 -13   8   7     7562.48     7750.46    189.23 o 
 -12   8   7     3592.90     3592.67    114.37 o 
 -11   8   7     3186.09     3254.86     95.86 o 
 -10   8   7    10444.49    10544.32    184.18 o 
  -9   8   7    10418.33    10390.79    179.96 o 
  -8   8   7      788.88      735.84     23.66 o 
  -7   8   7    16632.93    16674.20    234.96 o 
  -6   8   7      319.54      268.60     14.80 o 
  -5   8   7    24671.16    25077.04    336.17 o 
  -4   8   7      680.99      667.24     23.24 o 
  -3   8   7    22057.35    22324.43    290.06 o 
  -2   8   7     7687.84     7479.86    101.52 o 
  -1   8   7     2515.47     2829.14     43.34 o 
   0   8   7     8238.85     8087.24     96.53 o 
   1   8   7      100.64      129.73     11.99 o 
   2   8   7     1826.37     1896.28     30.60 o 
   3   8   7     2026.80     1961.39     43.13 o 
   4   8   7      122.00      109.07     15.10 o 
   5   8   7      232.15      222.95     17.48 o 
   6   8   7     8286.94     8345.99    143.05 o 
   7   8   7      170.33      138.28     24.17 o 
   8   8   7    13401.87    13747.83    256.18 o 
   9   8   7        4.08      -25.26     33.14 o 
  10   8   7      997.09     1024.92     53.79 o 
 -14   9   7     8782.96     8680.98    180.63 o 
 -13   9   7       15.11       26.02     36.46 o 
 -12   9   7     5275.10     5195.75    136.44 o 
 -11   9   7     8620.63     9133.89    184.10 o 
 -10   9   7      928.39      943.69     35.36 o 
  -9   9   7    10298.48    10532.53    169.63 o 
  -8   9   7     3735.01     3921.29     64.60 o 
  -7   9   7     2514.44     2435.19     44.77 o 
  -6   9   7     4554.07     4438.21     72.85 o 
  -5   9   7     2184.32     2378.15     42.59 o 
  -4   9   7     1558.71     1524.54     31.45 o 
  -3   9   7    26036.07    26039.42    337.73 o 
  -2   9   7     9445.76     9200.28    131.87 o 
  -1   9   7    21123.86    21021.14    293.62 o 
   0   9   7      784.16      900.07     20.16 o 
   1   9   7     9251.74     8844.73    134.60 o 
   2   9   7    10753.41    10371.88    158.74 o 
   3   9   7     1038.03     1039.78     26.30 o 
   4   9   7    26570.35    26499.82    405.91 o 
   5   9   7     2246.37     2159.74     44.55 o 
   6   9   7    21606.01    21963.92    355.97 o 
   7   9   7     4142.04     4305.57     92.11 o 
   8   9   7     1294.76     1172.25     44.17 o 
   9   9   7     1025.98     1043.97     45.48 o 
 -14  10   7       26.19       83.29     34.32 o 
 -13  10   7     1139.21     1075.22     57.89 o 
 -12  10   7     4298.84     4025.98    112.76 o 
 -11  10   7      177.76      153.66     35.66 o 
 -10  10   7    23017.59    22561.28    527.80 o 
  -9  10   7       47.85        9.21     18.41 o 
  -8  10   7     7363.92     7595.99    113.97 o 
  -7  10   7     1294.84     1257.99     31.62 o 
  -6  10   7      671.77      608.12     20.55 o 
  -5  10   7    21585.68    21853.84    304.35 o 
  -4  10   7     8916.46     9365.00    135.28 o 
  -3  10   7     6906.36     7025.31    103.61 o 
  -2  10   7     1186.74     1217.93     27.99 o 
  -1  10   7     3943.48     3665.71     58.60 o 
   0  10   7     1346.04     1394.37     27.42 o 
   1  10   7     6057.40     6162.50     84.74 o 
   2  10   7     1825.48     1776.86     35.18 o 
   3  10   7     7629.77     7198.55    105.30 o 
   4  10   7      442.40      426.61     19.27 o 
   5  10   7    13486.74    13588.16    191.54 o 
   6  10   7     1124.43     1038.32     32.54 o 
   7  10   7     2841.20     2980.44     99.14 o 
   8  10   7     2124.04     2143.26     62.12 o 
   9  10   7        3.98      -27.13     27.13 o 
 -14  11   7     5420.41     5375.40    124.21 o 
 -13  11   7     2051.98     2077.81    128.57 o 
 -12  11   7      277.24      310.09     41.84 o 
 -11  11   7     1783.03     1723.51     76.22 o 
 -10  11   7     1394.01     1323.00     42.61 o 
  -9  11   7       81.87       15.17     20.78 o 
  -8  11   7     3024.80     3195.55     56.49 o 
  -7  11   7     6528.16     6358.00    102.18 o 
  -6  11   7    26204.34    26072.62    362.80 o 
  -5  11   7       34.89       31.02     13.55 o 
  -4  11   7    20586.77    20883.23    291.75 o 
  -3  11   7     1472.48     1337.69     35.51 o 
  -2  11   7     4546.03     4613.82     71.79 o 
  -1  11   7    12674.97    12765.41    181.77 o 
   0  11   7      645.73      622.00     18.90 o 
   1  11   7    19016.77    18158.57    234.26 o 
   2  11   7     1796.06     1855.90     34.82 o 
   3  11   7     7804.82     7585.43    111.12 o 
   4  11   7      320.75      320.03     21.84 o 
   5  11   7     6081.19     5900.37     96.11 o 
   6  11   7     1814.83     1915.95     46.45 o 
   7  11   7     4207.39     4216.30     84.14 o 
   8  11   7     1164.54     1213.01     63.15 o 
 -13  12   7     7942.36     8002.88    197.09 o 
 -12  12   7     1648.94     1617.33     70.26 o 
 -11  12   7      894.63      908.38     50.91 o 
 -10  12   7     3560.69     3365.70     81.64 o 
  -9  12   7      312.84      186.33     24.48 o 
  -8  12   7    20519.24    21130.45    298.53 o 
  -7  12   7    10179.63    10364.39    175.39 o 
  -6  12   7     3381.19     3575.26     60.51 o 
  -5  12   7      465.03      428.17     19.28 o 
  -4  12   7      655.41      706.17     22.31 o 
  -3  12   7     1548.93     1528.58     33.84 o 
  -2  12   7     8557.34     8827.39    133.37 o 
  -1  12   7      303.56      296.76     17.33 o 
   0  12   7    14522.53    14228.16    185.75 o 
   1  12   7      377.38      458.84     18.41 o 
   2  12   7     5133.35     5121.06     75.07 o 
   3  12   7     3752.52     3657.92     60.57 o 
   4  12   7      137.99      117.87     18.59 o 
   5  12   7     9242.82     9119.17    133.77 o 
   6  12   7     1119.33     1100.93     35.76 o 
   7  12   7     6356.97     6365.78    117.88 o 
   8  12   7      143.02      143.58     28.69 o 
 -13  13   7      662.68      671.80     54.08 o 
 -12  13   7      117.88       89.10     39.60 o 
 -11  13   7     9519.32    10048.78    279.08 o 
 -10  13   7      140.26      175.33     28.30 o 
  -9  13   7     9072.07     8723.76    173.27 o 
  -8  13   7      446.03      325.71     23.29 o 
  -7  13   7    23469.36    23954.36    365.09 o 
  -6  13   7     2991.09     3073.31     55.72 o 
  -5  13   7      605.81      483.08     23.65 o 
  -4  13   7    13539.85    13389.24    191.44 o 
  -3  13   7      494.78      509.53     20.63 o 
  -2  13   7     3348.93     3457.38     58.57 o 
  -1  13   7      335.84      307.16     18.51 o 
   0  13   7        1.88        7.57     14.20 o 
   1  13   7      216.91      176.02     16.11 o 
   2  13   7     4677.58     4619.84     99.40 o 
   3  13   7     4549.43     4322.01     66.41 o 
   4  13   7    14754.21    14939.02    197.68 o 
   5  13   7        2.11      -21.13     21.13 o 
   6  13   7     5322.38     5513.76    134.66 o 
   7  13   7     2311.13     2463.03     62.53 o 
 -13  14   7     5891.15     5942.92    156.83 o 
 -12  14   7     2361.84     2379.40     85.20 o 
 -11  14   7     1164.32     1060.63     47.17 o 
 -10  14   7       26.91        2.19     28.08 o 
  -9  14   7       26.37        6.64     29.17 o 
  -8  14   7       25.56       -1.67     21.29 o 
  -7  14   7    10097.65    10277.30    164.30 o 
  -6  14   7     1130.65     1213.42     33.51 o 
  -5  14   7    19284.04    19687.15    338.06 o 
  -4  14   7      260.12      270.40     19.23 o 
  -3  14   7     2815.95     2693.09     64.26 o 
  -2  14   7     9580.26     9426.74    138.83 o 
  -1  14   7     1441.29     1320.47     32.92 o 
   0  14   7    13635.81    12938.87    171.00 o 
   1  14   7      129.45       80.92     16.09 o 
   2  14   7    16202.48    16236.79    213.23 o 
   3  14   7     2118.99     2057.12     41.43 o 
   4  14   7     2016.77     1951.33     41.79 o 
   5  14   7       83.72       58.99     21.95 o 
   6  14   7     2740.50     2791.53     60.46 o 
 -12  15   7     3335.17     3733.25    112.92 o 
 -11  15   7     3903.61     3920.23     95.59 o 
 -10  15   7     1242.83     1278.58     50.18 o 
  -9  15   7    10049.17    10208.63    201.58 o 
  -8  15   7     1981.85     2025.58     53.98 o 
  -7  15   7    10206.62     9946.21    176.39 o 
  -6  15   7     5746.89     5975.74    102.03 o 
  -5  15   7     4701.38     4644.08     82.75 o 
  -4  15   7      439.64      395.95     21.93 o 
  -3  15   7     1441.22     1482.43     42.96 o 
  -2  15   7      684.03      639.05     24.84 o 
  -1  15   7    12548.17    12471.34    180.81 o 
   0  15   7       24.47       13.41     15.92 o 
   1  15   7    13848.24    13379.80    177.90 o 
   2  15   7      350.59      300.35     20.33 o 
   3  15   7     4742.23     4690.31     72.66 o 
   4  15   7     8298.84     8291.31    117.28 o 
   5  15   7       16.75       32.34     22.46 o 
   6  15   7     7413.72     7698.96    233.48 o 
 -12  16   7     2594.19     2321.16    158.67 o 
 -11  16   7      381.71      355.67     38.66 o 
 -10  16   7     7897.69     7962.90    178.05 o 
  -9  16   7      326.34      281.73     47.11 o 
  -8  16   7     9431.45     9642.45    172.61 o 
  -7  16   7      453.90      417.86     28.46 o 
  -6  16   7     3996.30     3756.85     78.58 o 
  -5  16   7    11633.90    12069.42    191.01 o 
  -4  16   7      294.03      237.95     23.08 o 
  -3  16   7    15662.26    15745.69    244.96 o 
  -2  16   7       18.53       13.60     18.29 o 
  -1  16   7     1293.21     1243.89     34.69 o 
   0  16   7       13.04       -6.45     18.56 o 
   1  16   7        6.62        1.13     18.09 o 
   2  16   7      595.40      526.51     24.13 o 
   3  16   7     7513.82     7638.14    109.33 o 
   4  16   7      253.01      239.30     25.33 o 
   5  16   7     6726.38     6989.08    202.94 o 
 -11  17   7      595.10      414.58     40.78 o 
 -10  17   7     6837.81     7245.60    207.43 o 
  -9  17   7        4.17      -12.76     29.76 o 
  -8  17   7      436.97      422.92     31.67 o 
  -7  17   7      355.85      332.77     29.87 o 
  -6  17   7     4856.44     4856.12     96.82 o 
  -5  17   7      730.16      633.18     31.98 o 
  -4  17   7     8325.93     8196.15    147.91 o 
  -3  17   7     1221.58     1271.79     39.51 o 
  -2  17   7     5555.84     5742.58    118.91 o 
  -1  17   7    10959.50    10872.33    174.67 o 
   0  17   7       13.72       -3.79     22.26 o 
   1  17   7    17269.04    17087.32    287.11 o 
   2  17   7      147.08      124.37     23.14 o 
   3  17   7     5311.55     5308.71     88.13 o 
   4  17   7      630.34      583.76     39.07 o 
 -10  18   7     3623.64     3698.82     97.17 o 
  -9  18   7      428.04      562.14     40.34 o 
  -8  18   7    12121.89    13007.60    227.94 o 
  -7  18   7       11.06      -16.95     26.77 o 
  -6  18   7     9793.08     9974.45    177.90 o 
  -5  18   7      427.75      386.31     29.87 o 
  -4  18   7      362.23      362.80     29.85 o 
  -3  18   7       70.87       72.55     25.22 o 
  -2  18   7     5127.62     5097.38    101.52 o 
  -1  18   7     2583.04     2524.26     80.61 o 
   0  18   7     9558.92     9325.11    168.00 o 
   1  18   7      404.86      396.85     28.37 o 
   2  18   7     6019.40     6008.29    104.87 o 
  -9  19   7     7998.31     8028.44    199.91 o 
  -8  19   7       35.00        9.63     29.53 o 
  -7  19   7     3212.12     3213.51     90.14 o 
  -6  19   7     7262.28     7428.77    138.96 o 
  -5  19   7     1381.56     1542.78     54.99 o 
  -4  19   7    10542.87    10749.80    191.30 o 
  -3  19   7       31.95      -26.57     26.57 o 
  -2  19   7    14350.00    14379.94    249.27 o 
  -1  19   7      200.86      150.21     27.68 o 
   0  19   7     3328.37     3223.30     75.58 o 
   1  19   7     1123.52     1075.58     48.85 o 
  -7  20   7      121.33       85.87     30.80 o 
  -6  20   7     4602.12     4816.09    100.08 o 
  -5  20   7     4589.74     4575.93     95.42 o 
  -4  20   7      107.63       91.69     29.59 o 
  -3  20   7    10963.51    11208.92    200.21 o 
  -2  20   7       33.58       19.85     28.71 o 
  -1  20   7     3315.19     3492.96     80.38 o 
  -1 -24   8     2009.60     1983.67     56.56 o 
   0 -24   8      124.85       43.36     27.03 o 
   1 -24   8     4297.58     4385.51     90.05 o 
   2 -24   8     1980.45     1874.54     48.85 o 
   3 -24   8     4288.30     4334.75    100.78 o 
   4 -24   8     1505.10     1411.45     60.48 o 
   5 -24   8     4714.14     4688.52    121.64 o 
   6 -24   8       18.16        6.31     34.61 o 
  -3 -23   8     2156.30     2215.38     60.48 o 
  -2 -23   8      210.02      220.51     28.65 o 
  -1 -23   8      406.20      352.10     30.22 o 
   0 -23   8     5597.06     5835.02    100.49 o 
   1 -23   8        5.97      -14.35     21.85 o 
   2 -23   8     8423.80     8184.57    144.74 o 
   3 -23   8       63.86       48.67     24.96 o 
   4 -23   8     2932.32     2839.77     84.32 o 
   5 -23   8     4043.22     3953.60    104.72 o 
   6 -23   8      111.47      170.44     34.63 o 
   7 -23   8     4943.22     4854.22    126.88 o 
  -4 -22   8     2387.30     2295.05     81.71 o 
  -3 -22   8      328.99      249.63     29.08 o 
  -2 -22   8     4868.10     4919.48    112.04 o 
  -1 -22   8      957.92      813.74     31.48 o 
   0 -22   8      502.55      489.04     26.90 o 
   1 -22   8      955.09      965.87     32.73 o 
   2 -22   8      734.07      741.53     32.29 o 
   3 -22   8     1945.21     1934.52     51.86 o 
   4 -22   8     3801.98     3712.62     86.66 o 
   5 -22   8      634.55      571.85     69.07 o 
   6 -22   8    10100.27     9897.87    269.15 o 
   7 -22   8      419.38      390.91     37.43 o 
   8 -22   8     5804.97     6232.14    152.33 o 
  -5 -21   8     5497.96     5287.46     95.46 o 
  -4 -21   8      607.38      635.31     34.16 o 
  -3 -21   8     7783.77     8006.30    142.52 o 
  -2 -21   8       84.17       55.10     21.40 o 
  -1 -21   8     6114.92     6231.85    104.44 o 
   0 -21   8     1890.94     1716.79     43.12 o 
   1 -21   8      183.24      137.24     21.07 o 
   2 -21   8    17405.43    17642.16    264.77 o 
   3 -21   8      570.07      507.67     25.11 o 
   4 -21   8    15806.22    16082.54    272.06 o 
   5 -21   8     1948.35     1782.94     52.08 o 
   6 -21   8       24.82       12.25     23.78 o 
   7 -21   8      513.35      516.79     32.17 o 
   8 -21   8     1499.77     1375.23    145.16 o 
   9 -21   8      431.54      356.51     42.36 o 
  -6 -20   8     2346.61     2506.35     53.68 o 
  -5 -20   8     3204.26     3296.66     60.61 o 
  -4 -20   8       44.47       25.61     22.42 o 
  -3 -20   8      697.75      746.67     33.47 o 
  -2 -20   8        0.27       25.69     19.45 o 
  -1 -20   8     2949.63     3194.35     61.42 o 
   0 -20   8      202.53      226.69     20.69 o 
   1 -20   8    20579.71    20272.08    280.19 o 
   2 -20   8      460.58      479.46     23.32 o 
   3 -20   8    10344.41    10382.34    160.30 o 
   4 -20   8     5879.58     5586.49    103.72 o 
   5 -20   8     1470.34     1618.13     48.76 o 
   6 -20   8     3461.72     3494.16     78.73 o 
   7 -20   8       61.90       35.55     24.87 o 
   8 -20   8     5143.21     5134.04    110.23 o 
   9 -20   8      226.44      120.87     34.75 o 
  10 -20   8     1250.97     1361.60     94.40 o 
  -7 -19   8      176.19      142.33     23.66 o
[truncated: 535,802 more chars]
